# Supplementary material for: Role of CD38 in mediating the effect of Bacillus on acute pancreatitis: a study of mediated Mendelian randomization
Source: Front Immunol. 2024 Nov 15;15:1452743. doi: 10.3389/fimmu.2024.1452743 (PMC11604618; doi:10.3389/fimmu.2024.1452743)
Supplement: Supplementary file 1 [file DataSheet1.zip]

Archive with 12 entries (12 files):
- supplement figureS1_S12/Figure_S1.tiff
- supplement figureS1_S12/Figure_S10.tiff
- supplement figureS1_S12/Figure_S11.tiff
- supplement figureS1_S12/Figure_S12.tiff
- supplement figureS1_S12/Figure_S2.tiff
- supplement figureS1_S12/Figure_S3.tiff
- supplement figureS1_S12/Figure_S4.tiff
- supplement figureS1_S12/Figure_S5.tiff
- supplement figureS1_S12/Figure_S6.tiff
- supplement figureS1_S12/Figure_S7.tiff
- supplement figureS1_S12/Figure_S8.tiff
- supplement figureS1_S12/Figure_S9.tiff
