# Supplementary material for: Role of CD38 in mediating the effect of Bacillus on acute pancreatitis: a study of mediated Mendelian randomization
Source: Front Immunol. 2024 Nov 15;15:1452743. doi: 10.3389/fimmu.2024.1452743 (PMC11604618; doi:10.3389/fimmu.2024.1452743)
Supplement: Supplementary file 2 [file DataSheet2.zip]

Archive with 15 entries (15 files):
- Supplement figureS13_S27/Figure_S13.tiff
- Supplement figureS13_S27/Figure_S14.tiff
- Supplement figureS13_S27/Figure_S15.tiff
- Supplement figureS13_S27/Figure_S16.tiff
- Supplement figureS13_S27/Figure_S17.tiff
- Supplement figureS13_S27/Figure_S18.tiff
- Supplement figureS13_S27/Figure_S19.tiff
- Supplement figureS13_S27/Figure_S20.tiff
- Supplement figureS13_S27/Figure_S21.tiff
- Supplement figureS13_S27/Figure_S22.tiff
- Supplement figureS13_S27/Figure_S23.tiff
- Supplement figureS13_S27/Figure_S24.tiff
- Supplement figureS13_S27/Figure_S25.tiff
- Supplement figureS13_S27/Figure_S26.tiff
- Supplement figureS13_S27/Figure_S27.tiff
