# Supplementary material for: Role of CD38 in mediating the effect of Bacillus on acute pancreatitis: a study of mediated Mendelian randomization
Source: Front Immunol. 2024 Nov 15;15:1452743. doi: 10.3389/fimmu.2024.1452743 (PMC11604618; doi:10.3389/fimmu.2024.1452743)
Supplement: Supplementary file 4 [file Table2.xlsx]

## Sheet: Sheet1
Table S2. 18728 SNPs for the 731 immune cell traits
Abbreviation: single-nucleotide polymorphism (SNP); effect allele (EA); other allele (OA);effect allele frequency(EAF);effect sizes (β); standard error (SE).
No	chromosome	location	EA	OA	EAF	β	SE	pval	SNP	ID	traits	Panel
1	1	233045963	T	C	0.01	0.5864	0.1201	1.086e-06	rs72757888	ebi-a-GCST90001391	IgD+ %B cell	B cell
2	2	238560295	T	A	0.0547	-0.2355	0.05263	7.90806e-06	rs56209800	ebi-a-GCST90001391	IgD+ %B cell	B cell
3	2	66001846	G	T	0.0998	0.1829	0.04129	9.66696e-06	rs7597061	ebi-a-GCST90001391	IgD+ %B cell	B cell
4	3	106834795	G	A	0.0019	1.402	0.2997	2.986e-06	rs138919897	ebi-a-GCST90001391	IgD+ %B cell	B cell
5	4	164344795	G	A	0.9956	0.9378	0.1877	6.10394e-07	rs4691917	ebi-a-GCST90001391	IgD+ %B cell	B cell
6	5	144608340	T	A	0.284	0.1542	0.02757	2.38298e-08	rs17405603	ebi-a-GCST90001391	IgD+ %B cell	B cell
7	6	114522609	G	C	0.0142	0.49	0.1045	2.83302e-06	rs72952600	ebi-a-GCST90001391	IgD+ %B cell	B cell
8	6	31312892	G	A	0.4718	0.1454	0.03049	1.92398e-06	rs9265870	ebi-a-GCST90001391	IgD+ %B cell	B cell
9	6	91791081	C	T	0.0522	0.2426	0.05485	9.99793e-06	rs12204136	ebi-a-GCST90001391	IgD+ %B cell	B cell
10	7	68025695	C	T	0.6006	0.1184	0.0256	3.83698e-06	rs10226722	ebi-a-GCST90001391	IgD+ %B cell	B cell
11	8	119323401	T	C	0.816	-0.152	0.03167	1.65299e-06	rs2450220	ebi-a-GCST90001391	IgD+ %B cell	B cell
12	9	2570753	T	C	0.0179	0.4421	0.09364	2.427e-06	rs140191306	ebi-a-GCST90001391	IgD+ %B cell	B cell
13	12	110228055	T	C	0.0231	0.3904	0.08097	1.486e-06	rs11068290	ebi-a-GCST90001391	IgD+ %B cell	B cell
14	13	22879729	T	G	0.0171	-0.4199	0.09432	8.75105e-06	rs11616703	ebi-a-GCST90001391	IgD+ %B cell	B cell
15	16	30744826	T	C	0.2508	0.1273	0.02872	9.63496e-06	rs62057183	ebi-a-GCST90001391	IgD+ %B cell	B cell
16	17	77637123	C	T	0.1471	-0.174	0.03482	6.07995e-07	rs73426855	ebi-a-GCST90001391	IgD+ %B cell	B cell
17	17	51092001	A	T	0.0193	-0.4088	0.08921	4.74799e-06	rs148496020	ebi-a-GCST90001391	IgD+ %B cell	B cell
18	1	247700906	G	A	0.108	0.1675	0.03766	8.94499e-06	rs1919856	ebi-a-GCST90001392	IgD+ CD38br AC	B cell
19	1	200858159	T	C	0.0068	0.6503	0.1415	4.44396e-06	rs116285595	ebi-a-GCST90001392	IgD+ CD38br AC	B cell
20	1	214476260	T	C	0.0004	5.387	1.184	5.50503e-06	rs116104104	ebi-a-GCST90001392	IgD+ CD38br AC	B cell
21	1	99149370	T	C	0.0265	0.3487	0.07421	2.714e-06	rs12036556	ebi-a-GCST90001392	IgD+ CD38br AC	B cell
22	1	233503875	C	T	0.7254	-0.1382	0.02658	2.1e-07	rs1294253	ebi-a-GCST90001392	IgD+ CD38br AC	B cell
23	1	167027268	C	T	0.0023	1.249	0.2574	1.287e-06	rs146959444	ebi-a-GCST90001392	IgD+ CD38br AC	B cell
24	2	128428350	C	G	0.0286	-0.3262	0.07211	6.28507e-06	rs113965271	ebi-a-GCST90001392	IgD+ CD38br AC	B cell
25	2	16464227	T	G	0.2637	-0.1396	0.02714	2.85299e-07	rs733555	ebi-a-GCST90001392	IgD+ CD38br AC	B cell
26	2	155636739	G	A	0.0014	1.533	0.3206	1.80198e-06	rs78188887	ebi-a-GCST90001392	IgD+ CD38br AC	B cell
27	2	105587803	C	T	0.0368	-0.3568	0.06296	1.567e-08	rs140380950	ebi-a-GCST90001392	IgD+ CD38br AC	B cell
28	3	163801921	G	T	0.0098	0.6111	0.1307	3.02197e-06	rs374727947	ebi-a-GCST90001392	IgD+ CD38br AC	B cell
29	3	4437358	C	T	0.3362	-0.1116	0.02511	9.05899e-06	rs794185	ebi-a-GCST90001392	IgD+ CD38br AC	B cell
30	4	15915069	A	G	0.0194	-0.4579	0.08605	1.09099e-07	rs76112278	ebi-a-GCST90001392	IgD+ CD38br AC	B cell
31	4	38379833	C	T	0.0361	-0.2956	0.06254	2.36298e-06	rs7667070	ebi-a-GCST90001392	IgD+ CD38br AC	B cell
32	5	158276610	A	G	0.0814	-0.2576	0.04422	6.158e-09	rs80330977	ebi-a-GCST90001392	IgD+ CD38br AC	B cell
33	5	498773	A	G	0.001	1.665	0.362	4.385e-06	rs78658073	ebi-a-GCST90001392	IgD+ CD38br AC	B cell
34	5	18919526	A	G	0.2299	-0.1264	0.02828	8.14798e-06	rs76660971	ebi-a-GCST90001392	IgD+ CD38br AC	B cell
35	7	48791017	A	T	0.0159	-0.4238	0.09514	8.67401e-06	rs117772462	ebi-a-GCST90001392	IgD+ CD38br AC	B cell
36	7	187171	G	A	0.9375	-0.2229	0.04923	6.15106e-06	rs10265656	ebi-a-GCST90001392	IgD+ CD38br AC	B cell
37	7	12847391	C	T	0.0157	-0.4626	0.09576	1.41599e-06	rs143397127	ebi-a-GCST90001392	IgD+ CD38br AC	B cell
38	8	118255950	A	C	0.5309	-0.1256	0.02413	2.05698e-07	rs1695681	ebi-a-GCST90001392	IgD+ CD38br AC	B cell
39	8	102770464	C	T	0.0198	0.4146	0.08532	1.226e-06	rs16868356	ebi-a-GCST90001392	IgD+ CD38br AC	B cell
40	8	130617819	G	T	0.2657	-0.1279	0.02666	1.69001e-06	rs2395904	ebi-a-GCST90001392	IgD+ CD38br AC	B cell
41	10	63723909	T	C	0.6458	-0.1118	0.02511	8.81089e-06	rs10821937	ebi-a-GCST90001392	IgD+ CD38br AC	B cell
42	11	15328898	A	G	0.1886	0.1453	0.03068	2.24202e-06	rs61878035	ebi-a-GCST90001392	IgD+ CD38br AC	B cell
43	12	110228055	T	C	0.0231	0.3555	0.07815	5.55098e-06	rs11068290	ebi-a-GCST90001392	IgD+ CD38br AC	B cell
44	12	78790468	G	T	0.0011	1.518	0.3399	8.22602e-06	rs118090735	ebi-a-GCST90001392	IgD+ CD38br AC	B cell
45	14	81466662	T	G	0.8166	-0.1526	0.0323	2.399e-06	rs11159480	ebi-a-GCST90001392	IgD+ CD38br AC	B cell
46	15	56340896	G	A	0.9219	-0.2007	0.04408	5.45896e-06	rs7169431	ebi-a-GCST90001392	IgD+ CD38br AC	B cell
47	16	55450479	C	T	0.0494	0.2489	0.05423	4.56405e-06	rs76608654	ebi-a-GCST90001392	IgD+ CD38br AC	B cell
48	17	38038389	T	A	0.4267	-0.1364	0.02672	3.47496e-07	rs12939565	ebi-a-GCST90001392	IgD+ CD38br AC	B cell
49	1	8009985	T	C	0.0201	0.3861	0.08587	7.14299e-06	rs75766272	ebi-a-GCST90001393	IgD+ CD38dim %B cell	B cell
50	2	229232050	C	T	0.3054	-0.1211	0.02671	6.02005e-06	rs7595353	ebi-a-GCST90001393	IgD+ CD38dim %B cell	B cell
51	3	7014131	A	C	0.6459	0.115	0.02558	7.16193e-06	rs9865821	ebi-a-GCST90001393	IgD+ CD38dim %B cell	B cell
52	4	170328209	G	A	0.4701	0.1189	0.02486	1.79498e-06	rs6835759	ebi-a-GCST90001393	IgD+ CD38dim %B cell	B cell
53	5	83420407	G	T	0.1097	-0.187	0.03994	2.93501e-06	rs2301101	ebi-a-GCST90001393	IgD+ CD38dim %B cell	B cell
54	6	166502048	C	G	0.4346	0.1101	0.02478	9.1791e-06	rs9459562	ebi-a-GCST90001393	IgD+ CD38dim %B cell	B cell
55	8	61848028	G	A	0.3018	0.1204	0.02683	7.45899e-06	rs6998850	ebi-a-GCST90001393	IgD+ CD38dim %B cell	B cell
56	8	4318676	C	T	0.0051	0.763	0.1665	4.75499e-06	rs546147740	ebi-a-GCST90001393	IgD+ CD38dim %B cell	B cell
57	8	12518295	G	A	0.0283	-0.3635	0.08066	6.80205e-06	rs62488766	ebi-a-GCST90001393	IgD+ CD38dim %B cell	B cell
58	12	1637126	A	T	0.0022	1.216	0.2655	4.81903e-06	rs61912200	ebi-a-GCST90001393	IgD+ CD38dim %B cell	B cell
59	14	65673804	T	C	0.0582	-0.2771	0.05349	2.34498e-07	rs78269238	ebi-a-GCST90001393	IgD+ CD38dim %B cell	B cell
60	17	8639905	A	G	0.5022	0.1107	0.02463	7.24202e-06	rs60521331	ebi-a-GCST90001393	IgD+ CD38dim %B cell	B cell
61	17	49200947	C	T	0.3154	0.1327	0.02673	7.23303e-07	rs34157595	ebi-a-GCST90001393	IgD+ CD38dim %B cell	B cell
62	19	53070617	G	A	0.5425	-0.1265	0.02461	2.90402e-07	rs329966	ebi-a-GCST90001393	IgD+ CD38dim %B cell	B cell
63	20	48839604	G	A	0.4837	0.1261	0.02461	3.12702e-07	rs4811007	ebi-a-GCST90001393	IgD+ CD38dim %B cell	B cell
64	20	49554764	C	T	0.0764	0.2092	0.0466	7.39095e-06	rs73909843	ebi-a-GCST90001393	IgD+ CD38dim %B cell	B cell
65	21	39363957	T	C	0.044	0.2934	0.0591	7.21705e-07	rs78958229	ebi-a-GCST90001393	IgD+ CD38dim %B cell	B cell
66	1	166598682	T	C	0.0014	1.476	0.332	9.04899e-06	rs72691696	ebi-a-GCST90001394	IgD+ CD38dim AC	B cell
67	4	91412392	G	A	0.0115	0.5256	0.1173	7.71898e-06	rs7690529	ebi-a-GCST90001394	IgD+ CD38dim AC	B cell
68	5	128786753	G	A	0.0075	0.6732	0.1407	1.78398e-06	rs147207149	ebi-a-GCST90001394	IgD+ CD38dim AC	B cell
69	5	158285953	C	T	0.081	-0.2225	0.04431	5.37403e-07	rs17056318	ebi-a-GCST90001394	IgD+ CD38dim AC	B cell
70	5	118216738	A	G	0.087	-0.1966	0.04234	3.57001e-06	rs1510970	ebi-a-GCST90001394	IgD+ CD38dim AC	B cell
71	5	146138788	T	C	0.0004	2.534	0.5718	9.63008e-06	rs115150472	ebi-a-GCST90001394	IgD+ CD38dim AC	B cell
72	5	166970737	T	C	0.001	1.849	0.3979	3.49004e-06	rs141880653	ebi-a-GCST90001394	IgD+ CD38dim AC	B cell
73	6	52336715	T	A	0.049	0.2476	0.05577	9.24996e-06	rs115951641	ebi-a-GCST90001394	IgD+ CD38dim AC	B cell
74	6	100821460	A	G	0.0007	2.216	0.4431	5.95895e-07	rs12197153	ebi-a-GCST90001394	IgD+ CD38dim AC	B cell
75	7	12847391	C	T	0.0157	-0.4549	0.09626	2.37602e-06	rs143397127	ebi-a-GCST90001394	IgD+ CD38dim AC	B cell
76	7	87868543	G	T	0.028	0.327	0.07351	8.89406e-06	rs190448231	ebi-a-GCST90001394	IgD+ CD38dim AC	B cell
77	8	130617819	G	T	0.2657	-0.1253	0.0268	3.02503e-06	rs2395904	ebi-a-GCST90001394	IgD+ CD38dim AC	B cell
78	8	70193536	C	T	0.5621	0.1175	0.02409	1.128e-06	rs283340	ebi-a-GCST90001394	IgD+ CD38dim AC	B cell
79	8	2044843	T	C	0.084	-0.1942	0.0428	5.88098e-06	rs150663332	ebi-a-GCST90001394	IgD+ CD38dim AC	B cell
80	9	138747854	C	T	0.0208	0.3801	0.0836	5.63002e-06	rs139801247	ebi-a-GCST90001394	IgD+ CD38dim AC	B cell
81	10	33792014	T	C	0.0176	-0.4319	0.08996	1.64399e-06	rs116851238	ebi-a-GCST90001394	IgD+ CD38dim AC	B cell
82	11	119980729	A	G	0.2619	0.13	0.0273	1.99301e-06	rs12799241	ebi-a-GCST90001394	IgD+ CD38dim AC	B cell
83	13	72428296	A	G	0.0126	0.5528	0.1063	2.08502e-07	rs75474045	ebi-a-GCST90001394	IgD+ CD38dim AC	B cell
84	15	37177413	A	G	0.1091	0.1764	0.03817	3.91102e-06	rs12906621	ebi-a-GCST90001394	IgD+ CD38dim AC	B cell
85	16	55449193	C	T	0.049	0.2458	0.0546	6.92708e-06	rs117518951	ebi-a-GCST90001394	IgD+ CD38dim AC	B cell
86	16	84305239	C	G	0.001	1.912	0.3929	1.185e-06	rs143176410	ebi-a-GCST90001394	IgD+ CD38dim AC	B cell
87	17	79265701	T	C	0.185	-0.1385	0.03056	6.00703e-06	rs8076302	ebi-a-GCST90001394	IgD+ CD38dim AC	B cell
88	17	38038390	T	A	0.4148	-0.1486	0.02725	5.30603e-08	rs12939566	ebi-a-GCST90001394	IgD+ CD38dim AC	B cell
89	17	14931234	T	G	0.4699	0.1093	0.02377	4.41804e-06	rs4792571	ebi-a-GCST90001394	IgD+ CD38dim AC	B cell
90	19	53039110	A	G	0.4571	0.1183	0.0239	7.70495e-07	rs655580	ebi-a-GCST90001394	IgD+ CD38dim AC	B cell
91	20	59926554	C	T	0.0699	-0.2175	0.04671	3.31497e-06	rs34764986	ebi-a-GCST90001394	IgD+ CD38dim AC	B cell
92	1	111914431	A	G	0.1916	-0.1408	0.03104	5.93895e-06	rs12122084	ebi-a-GCST90001395	IgD+ CD38- %B cell	B cell
93	3	188624425	A	G	0.1084	0.202	0.03882	2.07e-07	rs1512044	ebi-a-GCST90001395	IgD+ CD38- %B cell	B cell
94	4	109408667	T	C	0.0133	0.4948	0.1101	7.20593e-06	rs76376526	ebi-a-GCST90001395	IgD+ CD38- %B cell	B cell
95	5	136421498	G	T	0.0137	-0.4914	0.1063	3.88401e-06	rs78009119	ebi-a-GCST90001395	IgD+ CD38- %B cell	B cell
96	5	90267368	T	A	0.033	0.308	0.06835	6.80597e-06	rs34843244	ebi-a-GCST90001395	IgD+ CD38- %B cell	B cell
97	6	5380890	G	A	0.0175	-0.4129	0.0922	7.76497e-06	rs115802369	ebi-a-GCST90001395	IgD+ CD38- %B cell	B cell
98	6	32768285	T	C	0.2901	0.1498	0.03155	2.13098e-06	rs2621369	ebi-a-GCST90001395	IgD+ CD38- %B cell	B cell
99	6	161871755	C	A	0.1687	0.1793	0.03256	3.91201e-08	rs113398446	ebi-a-GCST90001395	IgD+ CD38- %B cell	B cell
100	6	32384933	A	G	0.0734	0.2539	0.05434	3.08901e-06	rs80032720	ebi-a-GCST90001395	IgD+ CD38- %B cell	B cell
101	7	119564205	T	G	0.2404	0.1333	0.02899	4.40099e-06	rs10254361	ebi-a-GCST90001395	IgD+ CD38- %B cell	B cell
102	8	14671281	G	A	0.628	0.1168	0.02572	5.73799e-06	rs2251199	ebi-a-GCST90001395	IgD+ CD38- %B cell	B cell
103	8	28265475	T	A	0.2759	0.1209	0.02712	8.58401e-06	rs62502412	ebi-a-GCST90001395	IgD+ CD38- %B cell	B cell
104	8	79595404	G	A	0.5384	-0.1169	0.02611	7.72094e-06	rs10111625	ebi-a-GCST90001395	IgD+ CD38- %B cell	B cell
105	8	29631839	C	T	0.1874	0.1407	0.0311	6.25403e-06	rs7012048	ebi-a-GCST90001395	IgD+ CD38- %B cell	B cell
106	9	37982527	T	C	0.0004	-2.911	0.6469	7.01003e-06	rs148952274	ebi-a-GCST90001395	IgD+ CD38- %B cell	B cell
107	12	66341509	G	A	0.0033	0.9733	0.216	6.83502e-06	rs79870102	ebi-a-GCST90001395	IgD+ CD38- %B cell	B cell
108	14	20673865	T	A	0.3589	0.112	0.02529	9.81002e-06	rs1959342	ebi-a-GCST90001395	IgD+ CD38- %B cell	B cell
109	14	96205838	C	G	0.045	0.3388	0.05748	4.101e-09	rs77762131	ebi-a-GCST90001395	IgD+ CD38- %B cell	B cell
110	15	44517689	A	G	0.018	-0.4608	0.09102	4.34901e-07	rs10444793	ebi-a-GCST90001395	IgD+ CD38- %B cell	B cell
111	15	40195637	C	T	0.0004	-2.756	0.6192	8.78294e-06	rs147135384	ebi-a-GCST90001395	IgD+ CD38- %B cell	B cell
112	16	81986583	C	G	0.5386	-0.1169	0.02444	1.78098e-06	rs11150426	ebi-a-GCST90001395	IgD+ CD38- %B cell	B cell
113	16	52294553	A	G	0.0126	-0.5276	0.1101	1.73002e-06	rs181771926	ebi-a-GCST90001395	IgD+ CD38- %B cell	B cell
114	19	53070617	G	A	0.5425	0.1246	0.02445	3.62702e-07	rs329966	ebi-a-GCST90001395	IgD+ CD38- %B cell	B cell
115	20	49554764	C	T	0.0764	-0.2138	0.04629	4.00904e-06	rs73909843	ebi-a-GCST90001395	IgD+ CD38- %B cell	B cell
116	20	8003880	T	G	0.0268	0.3463	0.07724	7.53894e-06	rs35050775	ebi-a-GCST90001395	IgD+ CD38- %B cell	B cell
117	1	85945660	G	A	0.233	-0.1336	0.02933	5.433e-06	rs10493766	ebi-a-GCST90001396	IgD+ CD38- AC	B cell
118	3	44741083	G	C	0.0263	-0.3526	0.07768	5.84804e-06	rs149701635	ebi-a-GCST90001396	IgD+ CD38- AC	B cell
119	3	96406408	A	G	0.1184	0.1854	0.03946	2.73602e-06	rs79207264	ebi-a-GCST90001396	IgD+ CD38- AC	B cell
120	4	178658413	C	A	0.0406	-0.278	0.0622	8.085e-06	rs71615254	ebi-a-GCST90001396	IgD+ CD38- AC	B cell
121	5	502938	A	G	0.0383	0.3025	0.06424	2.59298e-06	rs146127735	ebi-a-GCST90001396	IgD+ CD38- AC	B cell
122	6	32758761	T	A	0.1554	0.174	0.03801	4.88405e-06	rs1158784	ebi-a-GCST90001396	IgD+ CD38- AC	B cell
123	6	130514590	T	C	0.1415	-0.1686	0.03603	2.988e-06	rs12216018	ebi-a-GCST90001396	IgD+ CD38- AC	B cell
124	7	96302607	C	T	0.0687	-0.2247	0.04918	5.07201e-06	rs7809268	ebi-a-GCST90001396	IgD+ CD38- AC	B cell
125	7	7871676	T	C	0.0086	0.6074	0.1364	8.70001e-06	rs144625305	ebi-a-GCST90001396	IgD+ CD38- AC	B cell
126	8	5127400	A	G	0.4751	-0.1114	0.02467	6.49307e-06	rs10866982	ebi-a-GCST90001396	IgD+ CD38- AC	B cell
127	10	85447519	C	T	0.7213	0.1258	0.02784	6.38499e-06	rs12763172	ebi-a-GCST90001396	IgD+ CD38- AC	B cell
128	10	32174610	A	G	0.1358	-0.165	0.03707	8.79103e-06	rs7909504	ebi-a-GCST90001396	IgD+ CD38- AC	B cell
129	11	125619694	T	G	0.0291	-0.3372	0.07361	4.76903e-06	rs146687492	ebi-a-GCST90001396	IgD+ CD38- AC	B cell
130	13	108993494	G	A	0.3256	0.1363	0.02669	3.41602e-07	rs12874404	ebi-a-GCST90001396	IgD+ CD38- AC	B cell
131	14	96205838	C	G	0.045	0.3229	0.05806	2.85299e-08	rs77762131	ebi-a-GCST90001396	IgD+ CD38- AC	B cell
132	15	44517689	A	G	0.0181	-0.4107	0.09229	8.83792e-06	rs10444793	ebi-a-GCST90001396	IgD+ CD38- AC	B cell
133	19	11164067	G	T	0.5581	0.1176	0.02521	3.20701e-06	rs1529727	ebi-a-GCST90001396	IgD+ CD38- AC	B cell
134	21	41083050	A	G	0.0175	0.4628	0.09388	8.58005e-07	rs62235484	ebi-a-GCST90001396	IgD+ CD38- AC	B cell
135	1	150860471	T	C	0.5153	-0.1152	0.02573	7.80998e-06	rs7412746	ebi-a-GCST90001397	Unsw mem %B cell	B cell
136	1	236060214	T	G	0.0027	1.017	0.2222	4.87203e-06	rs146430312	ebi-a-GCST90001397	Unsw mem %B cell	B cell
137	1	8009985	T	C	0.0201	-0.4409	0.08695	4.15002e-07	rs75766272	ebi-a-GCST90001397	Unsw mem %B cell	B cell
138	1	45867753	A	T	0.2961	0.1254	0.02755	5.44804e-06	rs72686460	ebi-a-GCST90001397	Unsw mem %B cell	B cell
139	2	157311822	C	T	0.0392	0.2907	0.06322	4.38995e-06	rs77201712	ebi-a-GCST90001397	Unsw mem %B cell	B cell
140	2	28304630	G	A	0.1354	-0.1728	0.03779	4.976e-06	rs17006489	ebi-a-GCST90001397	Unsw mem %B cell	B cell
141	2	138420154	A	G	0.0913	0.2054	0.04341	2.31398e-06	rs72844588	ebi-a-GCST90001397	Unsw mem %B cell	B cell
142	2	73679013	G	A	0.0421	0.294	0.06266	2.80698e-06	rs45608038	ebi-a-GCST90001397	Unsw mem %B cell	B cell
143	3	16414269	G	A	0.0488	-0.2606	0.05834	8.18502e-06	rs73041424	ebi-a-GCST90001397	Unsw mem %B cell	B cell
144	4	27108645	G	A	0.0905	-0.1978	0.04411	7.52905e-06	rs183471524	ebi-a-GCST90001397	Unsw mem %B cell	B cell
145	5	97611924	C	T	0.0036	0.9467	0.2075	5.22998e-06	rs116525939	ebi-a-GCST90001397	Unsw mem %B cell	B cell
146	5	58050530	A	G	0.3683	-0.1186	0.02612	5.77604e-06	rs895377	ebi-a-GCST90001397	Unsw mem %B cell	B cell
147	6	169456830	C	T	0.1509	0.1675	0.03506	1.852e-06	rs73032183	ebi-a-GCST90001397	Unsw mem %B cell	B cell
148	6	170426027	T	C	0.5621	-0.1204	0.0253	2.03301e-06	rs4710879	ebi-a-GCST90001397	Unsw mem %B cell	B cell
149	7	25971860	T	C	0.0115	-0.5404	0.1145	2.47002e-06	rs12539793	ebi-a-GCST90001397	Unsw mem %B cell	B cell
150	8	9063027	T	C	0.4003	-0.1402	0.03143	8.41008e-06	rs11779181	ebi-a-GCST90001397	Unsw mem %B cell	B cell
151	9	22206987	T	C	0.5945	-0.1252	0.02555	9.97103e-07	rs1679013	ebi-a-GCST90001397	Unsw mem %B cell	B cell
152	9	93297086	G	A	0.2419	-0.137	0.0295	3.54797e-06	rs1930922	ebi-a-GCST90001397	Unsw mem %B cell	B cell
153	9	7639660	A	T	0.0096	-0.5815	0.128	5.76196e-06	rs12380223	ebi-a-GCST90001397	Unsw mem %B cell	B cell
154	12	109368119	C	G	0.013	0.5187	0.1092	2.093e-06	rs143553941	ebi-a-GCST90001397	Unsw mem %B cell	B cell
155	12	20322449	T	A	0.299	0.1229	0.02717	6.23706e-06	rs11519226	ebi-a-GCST90001397	Unsw mem %B cell	B cell
156	13	51370899	T	C	0.3275	-0.1256	0.02669	2.61403e-06	rs7322292	ebi-a-GCST90001397	Unsw mem %B cell	B cell
157	13	50212885	T	C	0.02	0.5551	0.08989	7.31493e-10	rs73192651	ebi-a-GCST90001397	Unsw mem %B cell	B cell
158	13	24826051	T	C	0.2052	-0.1335	0.02997	8.71806e-06	rs2793491	ebi-a-GCST90001397	Unsw mem %B cell	B cell
159	13	70177578	A	G	0.0708	0.2174	0.04847	7.48204e-06	rs73518104	ebi-a-GCST90001397	Unsw mem %B cell	B cell
160	14	97702226	G	A	0.0146	0.4523	0.102	9.52708e-06	rs117004076	ebi-a-GCST90001397	Unsw mem %B cell	B cell
161	14	96205838	C	G	0.045	0.3067	0.05822	1.457e-07	rs77762131	ebi-a-GCST90001397	Unsw mem %B cell	B cell
162	14	77579227	A	G	0.0503	0.2759	0.0579	1.957e-06	rs143666202	ebi-a-GCST90001397	Unsw mem %B cell	B cell
163	17	260039	G	T	0.0552	0.2459	0.05396	5.33998e-06	rs150839591	ebi-a-GCST90001397	Unsw mem %B cell	B cell
164	18	7993103	A	G	0.6259	0.1208	0.02585	3.06302e-06	rs1596383	ebi-a-GCST90001397	Unsw mem %B cell	B cell
165	20	44746982	C	T	0.6318	-0.1236	0.02682	4.23701e-06	rs1883832	ebi-a-GCST90001397	Unsw mem %B cell	B cell
166	20	56790125	A	G	0.0007	-1.906	0.4167	4.94197e-06	rs138380722	ebi-a-GCST90001397	Unsw mem %B cell	B cell
167	22	32003463	T	C	0.0042	0.852	0.1923	9.65895e-06	rs146720368	ebi-a-GCST90001397	Unsw mem %B cell	B cell
168	1	8009985	T	C	0.0201	-0.3814	0.08558	8.57808e-06	rs75766272	ebi-a-GCST90001398	Unsw mem AC	B cell
169	4	55923201	T	C	0.0584	-0.2347	0.05231	7.42506e-06	rs11737576	ebi-a-GCST90001398	Unsw mem AC	B cell
170	6	40981212	G	C	0.0334	0.3026	0.06778	8.29392e-06	rs79831025	ebi-a-GCST90001398	Unsw mem AC	B cell
171	6	167859623	A	T	0.3005	-0.1331	0.02714	9.72904e-07	rs4076316	ebi-a-GCST90001398	Unsw mem AC	B cell
172	7	7871676	T	C	0.0086	0.5999	0.1347	8.69901e-06	rs144625305	ebi-a-GCST90001398	Unsw mem AC	B cell
173	8	103767171	G	A	0.077	0.2056	0.04549	6.40693e-06	rs2436878	ebi-a-GCST90001398	Unsw mem AC	B cell
174	8	89432719	G	T	0.0414	-0.2912	0.06306	4.00101e-06	rs118092259	ebi-a-GCST90001398	Unsw mem AC	B cell
175	9	808529	G	T	0.4521	0.1114	0.02446	5.41701e-06	rs11794578	ebi-a-GCST90001398	Unsw mem AC	B cell
176	12	119727983	A	G	0.1972	-0.1468	0.03096	2.18902e-06	rs112839090	ebi-a-GCST90001398	Unsw mem AC	B cell
177	13	108993494	G	A	0.3256	0.1523	0.02639	8.62303e-09	rs12874404	ebi-a-GCST90001398	Unsw mem AC	B cell
178	13	46224092	G	A	0.001	1.924	0.3849	6.08793e-07	rs557577736	ebi-a-GCST90001398	Unsw mem AC	B cell
179	13	70325772	T	G	0.0194	0.4126	0.08871	3.42997e-06	rs145371905	ebi-a-GCST90001398	Unsw mem AC	B cell
180	13	50212885	T	C	0.02	0.4968	0.08845	2.09402e-08	rs73192651	ebi-a-GCST90001398	Unsw mem AC	B cell
181	14	96205838	C	G	0.045	0.3067	0.05723	8.86605e-08	rs77762131	ebi-a-GCST90001398	Unsw mem AC	B cell
182	14	77579227	A	G	0.0502	0.268	0.05703	2.711e-06	rs143666202	ebi-a-GCST90001398	Unsw mem AC	B cell
183	14	94936964	C	T	0.5737	-0.123	0.02471	6.71104e-07	rs8014978	ebi-a-GCST90001398	Unsw mem AC	B cell
184	16	8963504	T	C	0.1034	-0.1813	0.04019	6.62995e-06	rs880311	ebi-a-GCST90001398	Unsw mem AC	B cell
185	17	2714118	C	T	0.475	-0.1112	0.02412	4.20998e-06	rs11657118	ebi-a-GCST90001398	Unsw mem AC	B cell
186	19	14885525	A	G	0.6291	0.1184	0.02528	2.94802e-06	rs12461001	ebi-a-GCST90001398	Unsw mem AC	B cell
187	19	14993354	A	G	0.0435	-0.2602	0.05799	7.42506e-06	rs7254039	ebi-a-GCST90001398	Unsw mem AC	B cell
188	20	44730245	A	G	0.6359	-0.1345	0.02641	3.65797e-07	rs6032660	ebi-a-GCST90001398	Unsw mem AC	B cell
189	22	22613458	T	C	0.074	0.214	0.04712	5.75798e-06	rs55712190	ebi-a-GCST90001398	Unsw mem AC	B cell
190	1	233049739	T	G	0.0068	-0.6497	0.144	6.61302e-06	rs76625665	ebi-a-GCST90001399	IgD- CD27- %B cell	B cell
191	2	147859010	T	C	0.029	0.3455	0.07401	3.14101e-06	rs116473015	ebi-a-GCST90001399	IgD- CD27- %B cell	B cell
192	3	125931267	A	G	0.554	-0.1134	0.02519	6.97108e-06	rs9842571	ebi-a-GCST90001399	IgD- CD27- %B cell	B cell
193	3	32533246	C	T	0.0562	-0.3526	0.05371	5.92243e-11	rs35574803	ebi-a-GCST90001399	IgD- CD27- %B cell	B cell
194	4	25037515	A	G	0.006	0.7602	0.1642	3.80697e-06	rs79430021	ebi-a-GCST90001399	IgD- CD27- %B cell	B cell
195	7	44284783	T	C	0.5505	0.1158	0.02527	4.73097e-06	rs35661323	ebi-a-GCST90001399	IgD- CD27- %B cell	B cell
196	12	6553016	G	A	0.5339	0.1466	0.02442	2.12501e-09	rs2250246	ebi-a-GCST90001399	IgD- CD27- %B cell	B cell
197	17	38075426	A	G	0.4751	-0.1297	0.02756	2.61e-06	rs7224129	ebi-a-GCST90001399	IgD- CD27- %B cell	B cell
198	17	80484139	G	A	0.1362	-0.1678	0.03574	2.76599e-06	rs11658240	ebi-a-GCST90001399	IgD- CD27- %B cell	B cell
199	17	8030165	G	C	0.2786	-0.12	0.02705	9.40503e-06	rs7209088	ebi-a-GCST90001399	IgD- CD27- %B cell	B cell
200	18	37553257	C	T	0.0161	0.4671	0.09743	1.69699e-06	rs72897237	ebi-a-GCST90001399	IgD- CD27- %B cell	B cell
201	19	14389948	A	G	0.2811	-0.1226	0.02695	5.52205e-06	rs645554	ebi-a-GCST90001399	IgD- CD27- %B cell	B cell
202	20	44747947	G	T	0.6314	0.3898	0.02585	7.1978e-50	rs4810485	ebi-a-GCST90001399	IgD- CD27- %B cell	B cell
203	20	42024537	A	G	0.12	0.1776	0.03746	2.21299e-06	rs6073079	ebi-a-GCST90001399	IgD- CD27- %B cell	B cell
204	20	44511627	T	C	0.1514	-0.1811	0.03498	2.36799e-07	rs11086984	ebi-a-GCST90001399	IgD- CD27- %B cell	B cell
205	21	38699025	T	C	0.0649	0.2217	0.0497	8.39093e-06	rs62223906	ebi-a-GCST90001399	IgD- CD27- %B cell	B cell
206	4	178658413	C	A	0.0406	-0.3043	0.06135	7.40406e-07	rs71615254	ebi-a-GCST90001400	IgD+ AC	B cell
207	6	100821460	A	G	0.0007	2.08	0.4491	3.74498e-06	rs12197153	ebi-a-GCST90001400	IgD+ AC	B cell
208	6	67039330	C	T	0.2963	0.1254	0.02726	4.385e-06	rs9354413	ebi-a-GCST90001400	IgD+ AC	B cell
209	7	21321670	A	G	0.0485	-0.2583	0.05708	6.222e-06	rs2390504	ebi-a-GCST90001400	IgD+ AC	B cell
210	7	106139682	G	C	0.0221	-0.3853	0.08481	5.72704e-06	rs146233710	ebi-a-GCST90001400	IgD+ AC	B cell
211	8	2044843	T	C	0.0839	-0.2314	0.04374	1.28399e-07	rs150663332	ebi-a-GCST90001400	IgD+ AC	B cell
212	8	102068804	A	C	0.3173	0.1185	0.02595	5.12495e-06	rs3019260	ebi-a-GCST90001400	IgD+ AC	B cell
213	10	102955294	G	A	0.7123	0.1309	0.02785	2.713e-06	rs701839	ebi-a-GCST90001400	IgD+ AC	B cell
214	10	125485345	T	C	0.0055	0.8269	0.1697	1.15199e-06	rs189761842	ebi-a-GCST90001400	IgD+ AC	B cell
215	13	100023905	G	A	0.0037	-0.9845	0.2207	8.4349e-06	rs116906133	ebi-a-GCST90001400	IgD+ AC	B cell
216	13	108960188	A	T	0.5405	0.1284	0.02442	1.52901e-07	rs4145212	ebi-a-GCST90001400	IgD+ AC	B cell
217	14	22954777	T	G	0.3033	-0.1332	0.02679	6.85993e-07	rs3811215	ebi-a-GCST90001400	IgD+ AC	B cell
218	15	25171150	A	G	0.1557	0.1525	0.03281	3.46801e-06	rs11638959	ebi-a-GCST90001400	IgD+ AC	B cell
219	16	84305239	C	G	0.001	1.831	0.4032	5.75705e-06	rs143176410	ebi-a-GCST90001400	IgD+ AC	B cell
220	17	2716535	T	G	0.5919	-0.1212	0.02449	7.76998e-07	rs11653761	ebi-a-GCST90001400	IgD+ AC	B cell
221	17	38038391	T	A	0.4148	-0.1669	0.0285	5.11505e-09	rs62067029	ebi-a-GCST90001400	IgD+ AC	B cell
222	17	74280991	A	C	0.0759	0.2021	0.04547	9.09704e-06	rs67017503	ebi-a-GCST90001400	IgD+ AC	B cell
223	19	14885525	A	G	0.6292	0.1175	0.02527	3.43202e-06	rs12461001	ebi-a-GCST90001400	IgD+ AC	B cell
224	20	56359017	T	C	0.0107	0.522	0.1168	8.14798e-06	rs77110486	ebi-a-GCST90001400	IgD+ AC	B cell
225	1	29035758	T	G	0.3135	-0.1238	0.02692	4.44601e-06	rs61786059	ebi-a-GCST90001401	IgD- CD27- AC	B cell
226	1	217233446	A	G	0.9334	0.2278	0.04884	3.211e-06	rs7518494	ebi-a-GCST90001401	IgD- CD27- AC	B cell
227	1	113524501	T	C	0.0312	-0.3205	0.07004	4.89396e-06	rs185621536	ebi-a-GCST90001401	IgD- CD27- AC	B cell
228	1	10083709	T	C	0.2221	-0.1387	0.0309	7.36207e-06	rs12129123	ebi-a-GCST90001401	IgD- CD27- AC	B cell
229	1	41379583	G	C	0.0643	0.2313	0.05018	4.17503e-06	rs72953104	ebi-a-GCST90001401	IgD- CD27- AC	B cell
230	1	160254955	A	G	0.0472	-0.2567	0.05748	8.20994e-06	rs113442137	ebi-a-GCST90001401	IgD- CD27- AC	B cell
231	2	64865804	C	T	0.5196	-0.1216	0.02504	1.243e-06	rs11688492	ebi-a-GCST90001401	IgD- CD27- AC	B cell
232	2	56616595	A	T	0.7882	-0.1375	0.03037	6.15404e-06	rs7606024	ebi-a-GCST90001401	IgD- CD27- AC	B cell
233	2	66709035	A	G	0.0509	-0.2787	0.05695	1.033e-06	rs114551034	ebi-a-GCST90001401	IgD- CD27- AC	B cell
234	3	32533246	C	T	0.0562	-0.2808	0.05393	2.01999e-07	rs35574803	ebi-a-GCST90001401	IgD- CD27- AC	B cell
235	3	60476875	G	A	0.0466	-0.263	0.05944	9.95612e-06	rs13099360	ebi-a-GCST90001401	IgD- CD27- AC	B cell
236	4	38152090	T	A	0.1171	0.173	0.03878	8.37298e-06	rs59951351	ebi-a-GCST90001401	IgD- CD27- AC	B cell
237	5	22936562	A	G	0.0066	0.6631	0.1462	5.96499e-06	rs74356874	ebi-a-GCST90001401	IgD- CD27- AC	B cell
238	8	96356983	A	G	0.0234	0.3826	0.07964	1.617e-06	rs144306835	ebi-a-GCST90001401	IgD- CD27- AC	B cell
239	9	4162626	A	G	0.0528	0.2796	0.05583	5.767e-07	rs112432445	ebi-a-GCST90001401	IgD- CD27- AC	B cell
240	9	25294308	A	G	0.0279	-0.3304	0.07442	9.2841e-06	rs78763642	ebi-a-GCST90001401	IgD- CD27- AC	B cell
241	10	28340929	G	T	0.009	0.6463	0.1428	6.19099e-06	rs117493606	ebi-a-GCST90001401	IgD- CD27- AC	B cell
242	12	77551907	C	T	0.1146	-0.1795	0.0403	8.64908e-06	rs117833074	ebi-a-GCST90001401	IgD- CD27- AC	B cell
243	12	6649099	T	G	0.176	-0.1467	0.03249	6.49995e-06	rs1047792	ebi-a-GCST90001401	IgD- CD27- AC	B cell
244	12	6553016	G	A	0.5341	0.1359	0.02451	3.12903e-08	rs2250246	ebi-a-GCST90001401	IgD- CD27- AC	B cell
245	13	47527957	C	A	0.4944	-0.1109	0.02482	8.19691e-06	rs11843493	ebi-a-GCST90001401	IgD- CD27- AC	B cell
246	17	63135589	A	C	0.9583	-0.2897	0.0627	3.96798e-06	rs421516	ebi-a-GCST90001401	IgD- CD27- AC	B cell
247	18	60852258	C	T	0.6704	-0.1204	0.02636	5.03999e-06	rs11661511	ebi-a-GCST90001401	IgD- CD27- AC	B cell
248	19	1930174	A	T	0.0643	-0.2296	0.05036	5.325e-06	rs72977632	ebi-a-GCST90001401	IgD- CD27- AC	B cell
249	19	16409903	G	C	0.5327	0.1135	0.0244	3.38602e-06	rs406298	ebi-a-GCST90001401	IgD- CD27- AC	B cell
250	20	47313887	C	T	0.0239	0.3825	0.08026	1.95101e-06	rs77126700	ebi-a-GCST90001401	IgD- CD27- AC	B cell
251	20	44749251	C	T	0.6002	0.2841	0.02593	1.6421e-27	rs4239702	ebi-a-GCST90001401	IgD- CD27- AC	B cell
252	22	50710633	G	C	0.4683	-0.1107	0.02495	9.356e-06	rs909692	ebi-a-GCST90001401	IgD- CD27- AC	B cell
253	22	48376963	G	A	0.1421	-0.1733	0.03486	6.94592e-07	rs9615714	ebi-a-GCST90001401	IgD- CD27- AC	B cell
254	1	233045963	T	C	0.01	-0.5733	0.1213	2.36701e-06	rs72757888	ebi-a-GCST90001402	Sw mem %B cell	B cell
255	1	150958133	C	T	0.5387	0.1189	0.02561	3.58501e-06	rs11204752	ebi-a-GCST90001402	Sw mem %B cell	B cell
256	2	136974257	G	C	0.2363	0.1327	0.02951	7.13806e-06	rs1519529	ebi-a-GCST90001402	Sw mem %B cell	B cell
257	3	106834795	G	A	0.0019	-1.348	0.3023	8.49298e-06	rs138919897	ebi-a-GCST90001402	Sw mem %B cell	B cell
258	4	164291862	T	G	0.0037	1.008	0.2105	1.75102e-06	rs55658041	ebi-a-GCST90001402	Sw mem %B cell	B cell
259	5	144608340	T	A	0.2841	-0.1414	0.02795	4.40301e-07	rs17405603	ebi-a-GCST90001402	Sw mem %B cell	B cell
260	5	165597506	C	T	0.7383	-0.1286	0.02855	6.85394e-06	rs830682	ebi-a-GCST90001402	Sw mem %B cell	B cell
261	6	31313054	C	T	0.4717	-0.1543	0.0316	1.096e-06	rs9265880	ebi-a-GCST90001402	Sw mem %B cell	B cell
262	8	119323401	T	C	0.816	0.1522	0.03212	2.24698e-06	rs2450220	ebi-a-GCST90001402	Sw mem %B cell	B cell
263	9	2570753	T	C	0.0179	-0.4624	0.09477	1.11199e-06	rs140191306	ebi-a-GCST90001402	Sw mem %B cell	B cell
264	11	90592716	A	G	0.4881	-0.1181	0.02607	6.11406e-06	rs2105800	ebi-a-GCST90001402	Sw mem %B cell	B cell
265	12	110228055	T	C	0.0231	-0.407	0.08203	7.305e-07	rs11068290	ebi-a-GCST90001402	Sw mem %B cell	B cell
266	17	51764168	G	A	0.0958	0.1985	0.04285	3.74197e-06	rs114917376	ebi-a-GCST90001402	Sw mem %B cell	B cell
267	17	77637123	C	T	0.1471	0.1769	0.03524	5.427e-07	rs73426855	ebi-a-GCST90001402	Sw mem %B cell	B cell
268	1	165680636	T	C	0.0435	-0.2707	0.05949	5.51099e-06	rs142587763	ebi-a-GCST90001403	Sw mem AC	B cell
269	2	36720835	G	C	0.0286	0.3537	0.07458	2.19599e-06	rs115414430	ebi-a-GCST90001403	Sw mem AC	B cell
270	2	136967396	C	T	0.1957	0.1511	0.03122	1.34999e-06	rs1519526	ebi-a-GCST90001403	Sw mem AC	B cell
271	2	238554657	C	T	0.1893	0.1458	0.03118	3.01502e-06	rs7595246	ebi-a-GCST90001403	Sw mem AC	B cell
272	3	186485863	C	T	0.1041	0.1794	0.03978	6.65794e-06	rs73185679	ebi-a-GCST90001403	Sw mem AC	B cell
273	3	8492010	T	C	0.0235	0.3583	0.07898	5.91099e-06	rs141352577	ebi-a-GCST90001403	Sw mem AC	B cell
274	3	104146883	A	T	0.0008	-1.838	0.4006	4.61403e-06	rs115218350	ebi-a-GCST90001403	Sw mem AC	B cell
275	4	94935625	C	G	0.0141	0.481	0.1008	1.88499e-06	rs80076964	ebi-a-GCST90001403	Sw mem AC	B cell
276	4	25771115	A	G	0.7103	0.1212	0.02695	7.07001e-06	rs4697617	ebi-a-GCST90001403	Sw mem AC	B cell
277	5	11308990	T	G	0.2705	0.1223	0.02758	9.50101e-06	rs452973	ebi-a-GCST90001403	Sw mem AC	B cell
278	6	167859623	A	T	0.3005	-0.1251	0.02725	4.53503e-06	rs4076316	ebi-a-GCST90001403	Sw mem AC	B cell
279	6	50598963	G	C	0.286	0.1297	0.02914	8.86605e-06	rs1161387	ebi-a-GCST90001403	Sw mem AC	B cell
280	7	40554169	C	T	0.5137	-0.1161	0.02496	3.37202e-06	rs60508745	ebi-a-GCST90001403	Sw mem AC	B cell
281	8	144986103	C	T	0.5715	-0.1238	0.02489	6.82606e-07	rs11777835	ebi-a-GCST90001403	Sw mem AC	B cell
282	8	118851954	T	C	0.058	-0.2543	0.05357	2.146e-06	rs62521107	ebi-a-GCST90001403	Sw mem AC	B cell
283	10	53764740	C	T	0.283	-0.1356	0.02771	1.02301e-06	rs2454536	ebi-a-GCST90001403	Sw mem AC	B cell
284	13	42337460	A	G	0.006	0.7964	0.161	7.87209e-07	rs192544457	ebi-a-GCST90001403	Sw mem AC	B cell
285	13	47809629	T	C	0.1703	0.16	0.03344	1.77599e-06	rs73178168	ebi-a-GCST90001403	Sw mem AC	B cell
286	13	108957063	G	A	0.5044	0.1323	0.02454	7.42694e-08	rs9520836	ebi-a-GCST90001403	Sw mem AC	B cell
287	17	2716535	T	G	0.592	-0.1273	0.02469	2.65497e-07	rs11653761	ebi-a-GCST90001403	Sw mem AC	B cell
288	17	63135589	A	C	0.9583	-0.2923	0.06252	3.03103e-06	rs421516	ebi-a-GCST90001403	Sw mem AC	B cell
289	18	46442174	A	G	0.0034	0.9179	0.2043	7.27998e-06	rs117605782	ebi-a-GCST90001403	Sw mem AC	B cell
290	21	14412199	C	A	0.0056	-0.7487	0.1638	5.05406e-06	rs149462070	ebi-a-GCST90001403	Sw mem AC	B cell
291	21	42362418	G	C	0.0126	-0.5466	0.1111	9.03192e-07	rs77741094	ebi-a-GCST90001403	Sw mem AC	B cell
292	22	32570873	G	C	0.103	-0.1828	0.04049	6.51703e-06	rs5994482	ebi-a-GCST90001403	Sw mem AC	B cell
293	1	242186219	A	G	0.004	-0.9069	0.1924	2.52e-06	rs187723151	ebi-a-GCST90001404	PB/PC %B cell	B cell
294	1	213100225	A	G	0.5671	-0.1287	0.02511	3.14702e-07	rs2792563	ebi-a-GCST90001404	PB/PC %B cell	B cell
295	2	235278654	G	A	0.0012	-1.507	0.3325	6.01395e-06	rs150152228	ebi-a-GCST90001404	PB/PC %B cell	B cell
296	4	143873369	T	A	0.0149	0.4869	0.1059	4.44795e-06	rs79423067	ebi-a-GCST90001404	PB/PC %B cell	B cell
297	4	144419847	T	C	0.0316	0.3286	0.07069	3.46897e-06	rs78804535	ebi-a-GCST90001404	PB/PC %B cell	B cell
298	5	148927495	A	G	0.1223	0.1711	0.03733	4.75499e-06	rs140642786	ebi-a-GCST90001404	PB/PC %B cell	B cell
299	5	163177849	C	T	0.1211	-0.1749	0.03747	3.15798e-06	rs2019885	ebi-a-GCST90001404	PB/PC %B cell	B cell
300	5	148172599	T	A	0.6506	0.1159	0.02556	5.951e-06	rs193552	ebi-a-GCST90001404	PB/PC %B cell	B cell
301	5	60527506	A	G	0.0633	-0.2427	0.05008	1.31299e-06	rs34629	ebi-a-GCST90001404	PB/PC %B cell	B cell
302	6	5266557	G	A	0.0124	0.5	0.1092	4.853e-06	rs61294310	ebi-a-GCST90001404	PB/PC %B cell	B cell
303	6	145631063	C	T	0.0681	0.2127	0.04774	8.67301e-06	rs11754551	ebi-a-GCST90001404	PB/PC %B cell	B cell
304	7	71338898	G	A	0.0104	0.5592	0.1204	3.54103e-06	rs78370279	ebi-a-GCST90001404	PB/PC %B cell	B cell
305	8	24549984	C	T	0.0279	0.3429	0.07479	4.69397e-06	rs74326785	ebi-a-GCST90001404	PB/PC %B cell	B cell
306	8	16074805	C	G	0.0376	0.3534	0.06406	3.708e-08	rs138542577	ebi-a-GCST90001404	PB/PC %B cell	B cell
307	8	118447297	A	G	0.3324	-0.1199	0.02567	3.09599e-06	rs4458909	ebi-a-GCST90001404	PB/PC %B cell	B cell
308	9	92219945	T	C	0.0678	-0.2223	0.04922	6.48993e-06	rs3138500	ebi-a-GCST90001404	PB/PC %B cell	B cell
309	10	130483163	A	C	0.1607	-0.1669	0.0328	3.77798e-07	rs12412378	ebi-a-GCST90001404	PB/PC %B cell	B cell
310	10	73504848	C	T	0.051	-0.257	0.05578	4.23e-06	rs185836310	ebi-a-GCST90001404	PB/PC %B cell	B cell
311	11	129797755	T	C	0.0142	-0.4648	0.1027	6.24698e-06	rs76195952	ebi-a-GCST90001404	PB/PC %B cell	B cell
312	11	117526440	A	G	0.0015	1.708	0.3449	7.60694e-07	rs55728331	ebi-a-GCST90001404	PB/PC %B cell	B cell
313	12	6409619	A	G	0.1595	0.1576	0.0337	3.01599e-06	rs10849436	ebi-a-GCST90001404	PB/PC %B cell	B cell
314	15	34006114	C	G	0.0381	0.2879	0.06268	4.51898e-06	rs62012610	ebi-a-GCST90001404	PB/PC %B cell	B cell
315	16	82103595	C	G	0.0832	-0.2036	0.0447	5.427e-06	rs8191161	ebi-a-GCST90001404	PB/PC %B cell	B cell
316	16	59861376	A	C	0.7365	-0.1407	0.02784	4.57499e-07	rs12709039	ebi-a-GCST90001404	PB/PC %B cell	B cell
317	17	52836239	A	G	0.0137	0.4702	0.1048	7.45504e-06	rs80148662	ebi-a-GCST90001404	PB/PC %B cell	B cell
318	19	56065534	C	T	0.1706	0.154	0.03221	1.79999e-06	rs186329	ebi-a-GCST90001404	PB/PC %B cell	B cell
319	21	16916284	T	C	0.2243	-0.1288	0.02877	7.73891e-06	rs8132059	ebi-a-GCST90001404	PB/PC %B cell	B cell
320	22	19729361	G	A	0.2881	0.1338	0.02685	6.51793e-07	rs11089305	ebi-a-GCST90001404	PB/PC %B cell	B cell
321	1	102294391	T	C	0.0015	1.467	0.3075	1.911e-06	rs80297308	ebi-a-GCST90001405	PB/PC AC	B cell
322	1	199586940	A	G	0.5844	0.1124	0.02479	5.95498e-06	rs10800645	ebi-a-GCST90001405	PB/PC AC	B cell
323	2	121699864	A	G	0.0004	2.692	0.5745	2.89701e-06	rs74458303	ebi-a-GCST90001405	PB/PC AC	B cell
324	2	187165335	T	A	0.0008	2.566	0.5486	3.02998e-06	rs148362575	ebi-a-GCST90001405	PB/PC AC	B cell
325	3	188082431	T	C	0.0051	0.7633	0.1696	7.01601e-06	rs148389014	ebi-a-GCST90001405	PB/PC AC	B cell
326	3	117331256	T	C	0.0011	1.671	0.3677	5.67806e-06	rs116540222	ebi-a-GCST90001405	PB/PC AC	B cell
327	3	957228	C	A	0.036	-0.2902	0.06467	7.45401e-06	rs149048155	ebi-a-GCST90001405	PB/PC AC	B cell
328	4	168102710	C	T	0.0227	0.3653	0.07865	3.53403e-06	rs62353585	ebi-a-GCST90001405	PB/PC AC	B cell
329	5	179574693	C	T	0.1061	-0.1773	0.03843	4.06097e-06	rs76709581	ebi-a-GCST90001405	PB/PC AC	B cell
330	5	1297918	C	T	0.7401	0.1236	0.02749	7.09807e-06	rs7449190	ebi-a-GCST90001405	PB/PC AC	B cell
331	6	5266557	G	A	0.0124	0.5137	0.1072	1.736e-06	rs61294310	ebi-a-GCST90001405	PB/PC AC	B cell
332	6	8860293	C	A	0.8043	-0.1344	0.03016	8.53591e-06	rs4506076	ebi-a-GCST90001405	PB/PC AC	B cell
333	8	39638049	T	C	0.0157	0.4466	0.09807	5.432e-06	rs149559870	ebi-a-GCST90001405	PB/PC AC	B cell
334	8	24520468	T	C	0.0135	0.4919	0.1035	2.10199e-06	rs74565954	ebi-a-GCST90001405	PB/PC AC	B cell
335	8	118376967	A	G	0.2815	-0.1239	0.02639	2.791e-06	rs62519719	ebi-a-GCST90001405	PB/PC AC	B cell
336	10	130483163	A	C	0.1608	-0.16	0.03222	7.18704e-07	rs12412378	ebi-a-GCST90001405	PB/PC AC	B cell
337	14	23098304	C	T	0.5559	0.1086	0.02407	6.61698e-06	rs1681588	ebi-a-GCST90001405	PB/PC AC	B cell
338	16	65999760	C	T	0.0304	-0.3422	0.07069	1.34499e-06	rs17765677	ebi-a-GCST90001405	PB/PC AC	B cell
339	16	59859266	G	C	0.732	-0.1228	0.02721	6.561e-06	rs7185719	ebi-a-GCST90001405	PB/PC AC	B cell
340	17	52797903	G	A	0.0189	0.3865	0.0862	7.58298e-06	rs112471525	ebi-a-GCST90001405	PB/PC AC	B cell
341	18	24475181	C	G	0.0807	0.1932	0.04342	8.82104e-06	rs72883992	ebi-a-GCST90001405	PB/PC AC	B cell
342	19	3443405	A	C	0.3229	-0.1145	0.02557	7.79292e-06	rs4806937	ebi-a-GCST90001405	PB/PC AC	B cell
343	20	53613034	A	G	0.3112	-0.1186	0.02577	4.30299e-06	rs6014246	ebi-a-GCST90001405	PB/PC AC	B cell
344	22	21022887	G	C	0.466	0.1172	0.02408	1.19399e-06	rs4820558	ebi-a-GCST90001405	PB/PC AC	B cell
345	22	35861208	A	T	0.3179	-0.1141	0.02564	8.85707e-06	rs28652751	ebi-a-GCST90001405	PB/PC AC	B cell
346	1	8009985	T	C	0.0201	-0.468	0.08646	6.601e-08	rs75766272	ebi-a-GCST90001406	Memory B cell %B cell	B cell
347	1	89814066	C	T	0.3805	-0.1354	0.02587	1.73201e-07	rs4658141	ebi-a-GCST90001406	Memory B cell %B cell	B cell
348	1	16668240	T	C	0.0027	-1.002	0.224	7.993e-06	rs149876490	ebi-a-GCST90001406	Memory B cell %B cell	B cell
349	1	150860471	T	C	0.5153	-0.138	0.02542	6.03295e-08	rs7412746	ebi-a-GCST90001406	Memory B cell %B cell	B cell
350	2	73868977	G	T	0.0444	0.3572	0.06109	5.44703e-09	rs72635970	ebi-a-GCST90001406	Memory B cell %B cell	B cell
351	2	183843344	A	G	0.0161	0.426	0.09616	9.69393e-06	rs116391651	ebi-a-GCST90001406	Memory B cell %B cell	B cell
352	2	138420154	A	G	0.0913	0.2178	0.04314	4.671e-07	rs72844588	ebi-a-GCST90001406	Memory B cell %B cell	B cell
353	3	16416145	A	G	0.1181	-0.1745	0.03783	4.11604e-06	rs55710170	ebi-a-GCST90001406	Memory B cell %B cell	B cell
354	4	47914545	T	C	0.7517	0.1306	0.02887	6.30304e-06	rs60515154	ebi-a-GCST90001406	Memory B cell %B cell	B cell
355	4	11590243	G	A	0.0447	-0.2768	0.05925	3.09899e-06	rs35698683	ebi-a-GCST90001406	Memory B cell %B cell	B cell
356	4	36385921	G	T	0.0107	-0.6233	0.1256	7.26993e-07	rs77312528	ebi-a-GCST90001406	Memory B cell %B cell	B cell
357	5	58050530	A	G	0.3683	-0.1351	0.02599	2.13e-07	rs895377	ebi-a-GCST90001406	Memory B cell %B cell	B cell
358	5	40183220	A	C	0.8588	0.1701	0.03602	2.43703e-06	rs690488	ebi-a-GCST90001406	Memory B cell %B cell	B cell
359	5	119742816	G	A	0.0037	0.9926	0.2014	8.60994e-07	rs115405874	ebi-a-GCST90001406	Memory B cell %B cell	B cell
360	6	37585447	C	T	0.4032	0.1256	0.0259	1.28301e-06	rs62398379	ebi-a-GCST90001406	Memory B cell %B cell	B cell
361	6	32560667	A	G	0.5249	-0.1488	0.03249	4.79899e-06	rs9270558	ebi-a-GCST90001406	Memory B cell %B cell	B cell
362	6	129409652	C	T	0.9556	0.3141	0.06101	2.74998e-07	rs9492229	ebi-a-GCST90001406	Memory B cell %B cell	B cell
363	8	12933368	T	A	0.3414	0.115	0.02571	7.96196e-06	rs633090	ebi-a-GCST90001406	Memory B cell %B cell	B cell
364	9	2570753	T	C	0.0179	-0.4176	0.09392	8.96396e-06	rs140191306	ebi-a-GCST90001406	Memory B cell %B cell	B cell
365	10	26959594	T	C	0.003	-1.082	0.2244	1.48898e-06	rs145123647	ebi-a-GCST90001406	Memory B cell %B cell	B cell
366	11	132156175	A	C	0.1135	-0.1775	0.03942	6.93202e-06	rs10750504	ebi-a-GCST90001406	Memory B cell %B cell	B cell
367	11	111318165	A	G	0.2428	0.1294	0.0287	6.71506e-06	rs61896866	ebi-a-GCST90001406	Memory B cell %B cell	B cell
368	12	2866164	T	C	0.0149	-0.4739	0.1022	3.63203e-06	rs112570989	ebi-a-GCST90001406	Memory B cell %B cell	B cell
369	13	98901269	C	T	0.0257	0.3691	0.07708	1.754e-06	rs9584780	ebi-a-GCST90001406	Memory B cell %B cell	B cell
370	13	50147180	G	A	0.0206	0.4292	0.08807	1.14301e-06	rs76477280	ebi-a-GCST90001406	Memory B cell %B cell	B cell
371	14	65713895	A	G	0.0662	0.2839	0.05066	2.26199e-08	rs116844769	ebi-a-GCST90001406	Memory B cell %B cell	B cell
372	14	96205838	C	G	0.045	0.2733	0.05819	2.73401e-06	rs77762131	ebi-a-GCST90001406	Memory B cell %B cell	B cell
373	18	54422995	A	G	0.018	0.4209	0.09317	6.44896e-06	rs72914692	ebi-a-GCST90001406	Memory B cell %B cell	B cell
374	19	53070617	G	A	0.5425	0.1104	0.02479	8.72509e-06	rs329966	ebi-a-GCST90001406	Memory B cell %B cell	B cell
375	2	181050023	A	G	0.0108	0.538	0.1157	3.44897e-06	rs16867231	ebi-a-GCST90001407	Memory B cell AC	B cell
376	4	120657899	G	A	0.3441	0.1198	0.0268	8.09003e-06	rs10018308	ebi-a-GCST90001407	Memory B cell AC	B cell
377	5	148410250	A	C	0.0005	2.504	0.522	1.67699e-06	rs17708396	ebi-a-GCST90001407	Memory B cell AC	B cell
378	6	130514590	T	C	0.1415	-0.1641	0.03601	5.39399e-06	rs12216018	ebi-a-GCST90001407	Memory B cell AC	B cell
379	7	81370578	A	G	0.2009	0.1371	0.03052	7.27394e-06	rs74565175	ebi-a-GCST90001407	Memory B cell AC	B cell
380	9	129171041	G	T	0.2798	0.1235	0.02777	8.97408e-06	rs77643931	ebi-a-GCST90001407	Memory B cell AC	B cell
381	10	85447519	C	T	0.7213	0.1259	0.02783	6.26801e-06	rs12763172	ebi-a-GCST90001407	Memory B cell AC	B cell
382	10	53757050	A	G	0.2884	-0.1301	0.02775	2.84302e-06	rs2879633	ebi-a-GCST90001407	Memory B cell AC	B cell
383	11	29448646	T	C	0.0356	0.305	0.06718	5.80805e-06	rs36072728	ebi-a-GCST90001407	Memory B cell AC	B cell
384	13	46224092	G	A	0.001	1.829	0.3891	2.68701e-06	rs557577736	ebi-a-GCST90001407	Memory B cell AC	B cell
385	13	108993494	G	A	0.3256	0.173	0.02661	9.13903e-11	rs12874404	ebi-a-GCST90001407	Memory B cell AC	B cell
386	14	104600920	G	C	0.0432	-0.2972	0.06141	1.357e-06	rs61997631	ebi-a-GCST90001407	Memory B cell AC	B cell
387	14	96205838	C	G	0.045	0.2713	0.05795	2.94503e-06	rs77762131	ebi-a-GCST90001407	Memory B cell AC	B cell
388	15	24733764	G	A	0.0025	1.204	0.2523	1.89802e-06	rs139196765	ebi-a-GCST90001407	Memory B cell AC	B cell
389	17	2716535	T	G	0.592	-0.1161	0.02478	2.93799e-06	rs11653761	ebi-a-GCST90001407	Memory B cell AC	B cell
390	22	45164171	A	G	0.0103	0.6102	0.1207	4.46303e-07	rs144295598	ebi-a-GCST90001407	Memory B cell AC	B cell
391	22	44688150	G	T	0.9792	-0.4235	0.08713	1.22101e-06	rs9614226	ebi-a-GCST90001407	Memory B cell AC	B cell
392	1	89814066	C	T	0.3805	0.1371	0.0259	1.28499e-07	rs4658141	ebi-a-GCST90001408	Naive-mature B cell %B cell	B cell
393	1	150860471	T	C	0.5153	0.1312	0.02547	2.74802e-07	rs7412746	ebi-a-GCST90001408	Naive-mature B cell %B cell	B cell
394	1	8009985	T	C	0.0201	0.463	0.0866	9.55103e-08	rs75766272	ebi-a-GCST90001408	Naive-mature B cell %B cell	B cell
395	1	16668240	T	C	0.0027	1.014	0.2243	6.30798e-06	rs149876490	ebi-a-GCST90001408	Naive-mature B cell %B cell	B cell
396	2	138420154	A	G	0.0913	-0.2131	0.04321	8.50492e-07	rs72844588	ebi-a-GCST90001408	Naive-mature B cell %B cell	B cell
397	2	169182294	T	C	0.0528	0.2616	0.05638	3.61801e-06	rs13421263	ebi-a-GCST90001408	Naive-mature B cell %B cell	B cell
398	2	73868977	G	T	0.0444	-0.3399	0.06121	3.01301e-08	rs72635970	ebi-a-GCST90001408	Naive-mature B cell %B cell	B cell
399	3	16416145	A	G	0.1181	0.1678	0.03789	9.81002e-06	rs55710170	ebi-a-GCST90001408	Naive-mature B cell %B cell	B cell
400	4	11590243	G	A	0.0447	0.2687	0.05935	6.16595e-06	rs35698683	ebi-a-GCST90001408	Naive-mature B cell %B cell	B cell
401	4	36385921	G	T	0.0107	0.6035	0.1258	1.68101e-06	rs77312528	ebi-a-GCST90001408	Naive-mature B cell %B cell	B cell
402	5	119742816	G	A	0.0037	-1.013	0.2016	5.36896e-07	rs115405874	ebi-a-GCST90001408	Naive-mature B cell %B cell	B cell
403	5	40183220	A	C	0.8588	-0.1667	0.03608	3.98502e-06	rs690488	ebi-a-GCST90001408	Naive-mature B cell %B cell	B cell
404	5	58050530	A	G	0.3683	0.1314	0.02603	4.65297e-07	rs895377	ebi-a-GCST90001408	Naive-mature B cell %B cell	B cell
405	6	37585447	C	T	0.4032	-0.1251	0.02593	1.46201e-06	rs62398379	ebi-a-GCST90001408	Naive-mature B cell %B cell	B cell
406	6	129409652	C	T	0.9556	-0.3012	0.06111	8.684e-07	rs9492229	ebi-a-GCST90001408	Naive-mature B cell %B cell	B cell
407	6	32561093	A	G	0.5261	0.1477	0.03279	6.89001e-06	rs9270578	ebi-a-GCST90001408	Naive-mature B cell %B cell	B cell
408	8	12933368	T	A	0.3414	-0.1163	0.02575	6.45996e-06	rs633090	ebi-a-GCST90001408	Naive-mature B cell %B cell	B cell
409	10	26959594	T	C	0.003	1.077	0.2247	1.71902e-06	rs145123647	ebi-a-GCST90001408	Naive-mature B cell %B cell	B cell
410	11	111318165	A	G	0.2428	-0.1306	0.02874	5.65601e-06	rs61896866	ebi-a-GCST90001408	Naive-mature B cell %B cell	B cell
411	11	132133144	A	G	0.114	0.1801	0.03937	4.91405e-06	rs2334904	ebi-a-GCST90001408	Naive-mature B cell %B cell	B cell
412	12	2866164	T	C	0.0149	0.4852	0.1023	2.19099e-06	rs112570989	ebi-a-GCST90001408	Naive-mature B cell %B cell	B cell
413	13	50147180	G	A	0.0206	-0.4222	0.08821	1.76498e-06	rs76477280	ebi-a-GCST90001408	Naive-mature B cell %B cell	B cell
414	13	98901269	C	T	0.0257	-0.388	0.07717	5.199e-07	rs9584780	ebi-a-GCST90001408	Naive-mature B cell %B cell	B cell
415	13	102612226	T	C	0.5659	0.1119	0.02521	9.30294e-06	rs2476213	ebi-a-GCST90001408	Naive-mature B cell %B cell	B cell
416	14	96205838	C	G	0.045	-0.2722	0.05828	3.10099e-06	rs77762131	ebi-a-GCST90001408	Naive-mature B cell %B cell	B cell
417	14	63009549	A	G	0.5141	-0.1154	0.025	4.08e-06	rs974368	ebi-a-GCST90001408	Naive-mature B cell %B cell	B cell
418	14	65713895	A	G	0.0662	-0.2677	0.05076	1.41599e-07	rs116844769	ebi-a-GCST90001408	Naive-mature B cell %B cell	B cell
419	18	54422995	A	G	0.018	-0.4239	0.0933	5.72203e-06	rs72914692	ebi-a-GCST90001408	Naive-mature B cell %B cell	B cell
420	22	44674143	G	C	0.0005	-2.179	0.4823	6.418e-06	rs9614418	ebi-a-GCST90001408	Naive-mature B cell %B cell	B cell
421	2	132741527	T	C	0.382	-0.1159	0.02519	4.36697e-06	rs139077655	ebi-a-GCST90001409	Naive-mature B cell AC	B cell
422	4	152777207	T	C	0.0744	-0.2134	0.04708	6.00897e-06	rs76981518	ebi-a-GCST90001409	Naive-mature B cell AC	B cell
423	5	146138788	T	C	0.0004	2.627	0.579	5.91398e-06	rs115150472	ebi-a-GCST90001409	Naive-mature B cell AC	B cell
424	5	58278611	A	G	0.0613	0.233	0.05192	7.40491e-06	rs10042327	ebi-a-GCST90001409	Naive-mature B cell AC	B cell
425	5	158285953	C	T	0.081	-0.2366	0.0457	2.36499e-07	rs17056318	ebi-a-GCST90001409	Naive-mature B cell AC	B cell
426	6	67039330	C	T	0.2964	0.1232	0.02743	7.29794e-06	rs9354413	ebi-a-GCST90001409	Naive-mature B cell AC	B cell
427	7	67653879	T	C	0.1536	0.1584	0.03419	3.71304e-06	rs35607968	ebi-a-GCST90001409	Naive-mature B cell AC	B cell
428	7	21321670	A	G	0.0486	-0.2668	0.05743	3.51002e-06	rs2390504	ebi-a-GCST90001409	Naive-mature B cell AC	B cell
429	7	12847391	C	T	0.0157	-0.4624	0.09926	3.298e-06	rs143397127	ebi-a-GCST90001409	Naive-mature B cell AC	B cell
430	8	130617819	G	T	0.2657	-0.1445	0.02761	1.74e-07	rs2395904	ebi-a-GCST90001409	Naive-mature B cell AC	B cell
431	8	70193536	C	T	0.5621	0.1251	0.02477	4.59505e-07	rs283340	ebi-a-GCST90001409	Naive-mature B cell AC	B cell
432	10	125485345	T	C	0.0055	0.7902	0.1709	3.91796e-06	rs189761842	ebi-a-GCST90001409	Naive-mature B cell AC	B cell
433	10	33779474	A	G	0.0178	-0.4129	0.09241	8.12905e-06	rs117344365	ebi-a-GCST90001409	Naive-mature B cell AC	B cell
434	11	119980729	A	G	0.2619	0.138	0.02805	9.06797e-07	rs12799241	ebi-a-GCST90001409	Naive-mature B cell AC	B cell
435	12	6499533	A	G	0.32	0.1183	0.0266	8.96004e-06	rs2286599	ebi-a-GCST90001409	Naive-mature B cell AC	B cell
436	12	67638132	G	A	0.1302	0.1702	0.0363	2.84499e-06	rs58114937	ebi-a-GCST90001409	Naive-mature B cell AC	B cell
437	13	71534535	G	A	0.6075	-0.1163	0.02507	3.62602e-06	rs9564767	ebi-a-GCST90001409	Naive-mature B cell AC	B cell
438	14	22954777	T	G	0.3032	-0.1229	0.02697	5.33495e-06	rs3811215	ebi-a-GCST90001409	Naive-mature B cell AC	B cell
439	15	60878804	A	G	0.0989	-0.1886	0.04138	5.33703e-06	rs76263497	ebi-a-GCST90001409	Naive-mature B cell AC	B cell
440	16	84305239	C	G	0.001	1.819	0.4058	7.65297e-06	rs143176410	ebi-a-GCST90001409	Naive-mature B cell AC	B cell
441	17	7316027	A	G	0.0325	-0.3088	0.06711	4.341e-06	rs77983244	ebi-a-GCST90001409	Naive-mature B cell AC	B cell
442	17	38038391	T	A	0.4148	-0.1605	0.02868	2.34601e-08	rs62067029	ebi-a-GCST90001409	Naive-mature B cell AC	B cell
443	19	53848484	G	C	0.2083	0.1382	0.02968	3.31002e-06	rs62115322	ebi-a-GCST90001409	Naive-mature B cell AC	B cell
444	20	59926554	C	T	0.0699	-0.2347	0.04805	1.08201e-06	rs34764986	ebi-a-GCST90001409	Naive-mature B cell AC	B cell
445	1	213100225	A	G	0.567	-0.1407	0.02479	1.494e-08	rs2792563	ebi-a-GCST90001410	IgD- CD38br %B cell	B cell
446	2	216542855	A	T	0.5554	-0.1078	0.02407	7.79399e-06	rs1250061	ebi-a-GCST90001410	IgD- CD38br %B cell	B cell
447	3	125894785	A	G	0.4619	0.1185	0.02414	9.60993e-07	rs12636371	ebi-a-GCST90001410	IgD- CD38br %B cell	B cell
448	3	11244825	G	A	0.0219	0.3884	0.08136	1.883e-06	rs12493961	ebi-a-GCST90001410	IgD- CD38br %B cell	B cell
449	3	28830276	G	A	0.7616	0.1247	0.02799	8.55894e-06	rs13075403	ebi-a-GCST90001410	IgD- CD38br %B cell	B cell
450	4	55386841	A	C	0.0294	0.3165	0.06988	6.1e-06	rs11938966	ebi-a-GCST90001410	IgD- CD38br %B cell	B cell
451	5	92965344	G	A	0.0209	0.4094	0.08778	3.21699e-06	rs76912165	ebi-a-GCST90001410	IgD- CD38br %B cell	B cell
452	6	107939307	T	A	0.0123	-0.5032	0.1082	3.39899e-06	rs139843122	ebi-a-GCST90001410	IgD- CD38br %B cell	B cell
453	7	106306631	C	T	0.034	-0.3437	0.06603	2.037e-07	rs148377259	ebi-a-GCST90001410	IgD- CD38br %B cell	B cell
454	7	57550983	A	G	0.2801	-0.1235	0.02712	5.46298e-06	rs13235778	ebi-a-GCST90001410	IgD- CD38br %B cell	B cell
455	7	68026886	C	T	0.5103	-0.118	0.0244	1.38599e-06	rs10270812	ebi-a-GCST90001410	IgD- CD38br %B cell	B cell
456	8	15730211	G	A	0.0142	0.44	0.098	7.33297e-06	rs188550599	ebi-a-GCST90001410	IgD- CD38br %B cell	B cell
457	8	16074805	C	G	0.0376	0.3227	0.06331	3.63898e-07	rs138542577	ebi-a-GCST90001410	IgD- CD38br %B cell	B cell
458	8	109663198	C	G	0.007	-0.6636	0.1413	2.76102e-06	rs137930158	ebi-a-GCST90001410	IgD- CD38br %B cell	B cell
459	11	97765784	A	T	0.0766	0.2024	0.04541	8.53002e-06	rs113087021	ebi-a-GCST90001410	IgD- CD38br %B cell	B cell
460	11	127827727	C	A	0.1333	0.1745	0.03499	6.44496e-07	rs478251	ebi-a-GCST90001410	IgD- CD38br %B cell	B cell
461	11	113975210	A	G	0.369	-0.1152	0.02506	4.39805e-06	rs238926	ebi-a-GCST90001410	IgD- CD38br %B cell	B cell
462	16	59859266	G	C	0.732	-0.1257	0.02735	4.43803e-06	rs7185719	ebi-a-GCST90001410	IgD- CD38br %B cell	B cell
463	22	45016637	G	C	0.12	0.1701	0.0368	3.95103e-06	rs11705673	ebi-a-GCST90001410	IgD- CD38br %B cell	B cell
464	1	8009985	T	C	0.0201	-0.4552	0.08737	1.99402e-07	rs75766272	ebi-a-GCST90001411	IgD+ CD24+ %B cell	B cell
465	1	230130712	C	T	0.2311	-0.1336	0.03015	9.70197e-06	rs11584183	ebi-a-GCST90001411	IgD+ CD24+ %B cell	B cell
466	2	73679013	G	A	0.0421	0.2797	0.063	9.25295e-06	rs45608038	ebi-a-GCST90001411	IgD+ CD24+ %B cell	B cell
467	3	4408435	C	G	0.0235	0.3685	0.08216	7.49307e-06	rs6781675	ebi-a-GCST90001411	IgD+ CD24+ %B cell	B cell
468	5	175234476	A	G	0.6924	-0.1214	0.02723	8.45999e-06	rs11134931	ebi-a-GCST90001411	IgD+ CD24+ %B cell	B cell
469	6	32553200	G	A	0.064	0.4368	0.09069	1.52398e-06	rs34418535	ebi-a-GCST90001411	IgD+ CD24+ %B cell	B cell
470	6	133003242	C	T	0.1333	-0.1674	0.0367	5.27898e-06	rs45575344	ebi-a-GCST90001411	IgD+ CD24+ %B cell	B cell
471	6	169106376	T	A	0.0418	-0.2834	0.06299	7.04693e-06	rs147867176	ebi-a-GCST90001411	IgD+ CD24+ %B cell	B cell
472	6	42013868	C	T	0.3121	-0.1237	0.02675	3.92103e-06	rs9369326	ebi-a-GCST90001411	IgD+ CD24+ %B cell	B cell
473	7	66493985	C	T	0.2762	-0.1289	0.02875	7.625e-06	rs7457479	ebi-a-GCST90001411	IgD+ CD24+ %B cell	B cell
474	9	21576571	A	G	0.0172	-0.4312	0.09145	2.51102e-06	rs62562996	ebi-a-GCST90001411	IgD+ CD24+ %B cell	B cell
475	12	2866164	T	C	0.0149	-0.4808	0.1031	3.23601e-06	rs112570989	ebi-a-GCST90001411	IgD+ CD24+ %B cell	B cell
476	13	108993494	G	A	0.3257	0.1313	0.027	1.20301e-06	rs12874404	ebi-a-GCST90001411	IgD+ CD24+ %B cell	B cell
477	13	51367583	T	C	0.3266	-0.1353	0.02683	4.79204e-07	rs7988851	ebi-a-GCST90001411	IgD+ CD24+ %B cell	B cell
478	13	50147180	G	A	0.0206	0.4747	0.08918	1.07999e-07	rs76477280	ebi-a-GCST90001411	IgD+ CD24+ %B cell	B cell
479	13	70325772	T	G	0.0194	0.4126	0.09065	5.50402e-06	rs145371905	ebi-a-GCST90001411	IgD+ CD24+ %B cell	B cell
480	14	96205838	C	G	0.045	0.2816	0.05855	1.567e-06	rs77762131	ebi-a-GCST90001411	IgD+ CD24+ %B cell	B cell
481	14	65673804	T	C	0.0582	0.2453	0.05457	7.14595e-06	rs78269238	ebi-a-GCST90001411	IgD+ CD24+ %B cell	B cell
482	14	93256694	A	T	0.704	-0.1204	0.02707	9.00306e-06	rs35130455	ebi-a-GCST90001411	IgD+ CD24+ %B cell	B cell
483	16	4127619	A	T	0.3234	0.1207	0.02634	4.73097e-06	rs17256322	ebi-a-GCST90001411	IgD+ CD24+ %B cell	B cell
484	18	23575118	T	A	0.0418	0.2862	0.06339	6.54395e-06	rs144479315	ebi-a-GCST90001411	IgD+ CD24+ %B cell	B cell
485	2	237195419	G	T	0.8907	-0.1868	0.03837	1.16899e-06	rs7586359	ebi-a-GCST90001412	IgD+ CD24+ AC	B cell
486	3	182760073	G	T	0.2261	0.1323	0.0295	7.519e-06	rs10513789	ebi-a-GCST90001412	IgD+ CD24+ AC	B cell
487	4	156739300	A	G	0.6385	-0.1191	0.02557	3.304e-06	rs13132141	ebi-a-GCST90001412	IgD+ CD24+ AC	B cell
488	5	148456360	T	C	0.039	-0.3012	0.06251	1.508e-06	rs147556975	ebi-a-GCST90001412	IgD+ CD24+ AC	B cell
489	5	4700587	C	A	0.9123	0.197	0.04215	3.07999e-06	rs4702913	ebi-a-GCST90001412	IgD+ CD24+ AC	B cell
490	5	74257985	G	A	0.3155	0.1176	0.02628	7.85507e-06	rs10942726	ebi-a-GCST90001412	IgD+ CD24+ AC	B cell
491	7	63248560	T	C	0.0636	0.2175	0.0491	9.7089e-06	rs144607178	ebi-a-GCST90001412	IgD+ CD24+ AC	B cell
492	10	85446387	T	A	0.2247	-0.1304	0.02887	6.46606e-06	rs10749417	ebi-a-GCST90001412	IgD+ CD24+ AC	B cell
493	12	23968609	C	A	0.1027	-0.1831	0.04029	5.67296e-06	rs11047113	ebi-a-GCST90001412	IgD+ CD24+ AC	B cell
494	13	108710731	A	G	0.0402	0.3121	0.06005	2.14299e-07	rs183466766	ebi-a-GCST90001412	IgD+ CD24+ AC	B cell
495	13	108488351	C	T	0.0418	0.3005	0.05978	5.22998e-07	rs139981802	ebi-a-GCST90001412	IgD+ CD24+ AC	B cell
496	13	46224092	G	A	0.001	1.819	0.3815	1.91898e-06	rs557577736	ebi-a-GCST90001412	IgD+ CD24+ AC	B cell
497	13	70325772	T	G	0.0194	0.4292	0.08767	1.02101e-06	rs145371905	ebi-a-GCST90001412	IgD+ CD24+ AC	B cell
498	13	114873368	G	A	0.8553	-0.1608	0.03478	3.926e-06	rs9314892	ebi-a-GCST90001412	IgD+ CD24+ AC	B cell
499	13	108993494	G	A	0.3256	0.1963	0.02601	5.61824e-14	rs12874404	ebi-a-GCST90001412	IgD+ CD24+ AC	B cell
500	13	50212885	T	C	0.02	0.4428	0.08724	4.05005e-07	rs73192651	ebi-a-GCST90001412	IgD+ CD24+ AC	B cell
501	14	94936964	C	T	0.5737	-0.1136	0.02446	3.565e-06	rs8014978	ebi-a-GCST90001412	IgD+ CD24+ AC	B cell
502	14	96205838	C	G	0.045	0.291	0.05685	3.22404e-07	rs77762131	ebi-a-GCST90001412	IgD+ CD24+ AC	B cell
503	15	63290645	A	G	0.4579	-0.1118	0.02462	5.79696e-06	rs12595433	ebi-a-GCST90001412	IgD+ CD24+ AC	B cell
504	16	8963501	A	G	0.1034	-0.1821	0.03971	4.67897e-06	rs880312	ebi-a-GCST90001412	IgD+ CD24+ AC	B cell
505	17	2716535	T	G	0.592	-0.125	0.02429	2.83302e-07	rs11653761	ebi-a-GCST90001412	IgD+ CD24+ AC	B cell
506	19	14993354	A	G	0.0435	-0.2566	0.05765	8.81089e-06	rs7254039	ebi-a-GCST90001412	IgD+ CD24+ AC	B cell
507	22	44688150	G	T	0.9792	-0.4122	0.08546	1.46501e-06	rs9614226	ebi-a-GCST90001412	IgD+ CD24+ AC	B cell
508	1	163272701	C	T	0.003	1.055	0.2248	2.813e-06	rs111237501	ebi-a-GCST90001413	IgD- CD24- %B cell	B cell
509	2	128660247	G	A	0.4754	0.1136	0.0249	5.25303e-06	rs11887461	ebi-a-GCST90001413	IgD- CD24- %B cell	B cell
510	2	217809198	A	G	0.0004	-2.752	0.5674	1.287e-06	rs13020544	ebi-a-GCST90001413	IgD- CD24- %B cell	B cell
511	2	215618238	A	G	0.0004	-2.77	0.5672	1.087e-06	rs145137909	ebi-a-GCST90001413	IgD- CD24- %B cell	B cell
512	4	83018399	C	T	0.0085	-0.6384	0.136	2.75797e-06	rs114209430	ebi-a-GCST90001413	IgD- CD24- %B cell	B cell
513	4	113331648	G	A	0.0286	0.3561	0.07517	2.256e-06	rs17044633	ebi-a-GCST90001413	IgD- CD24- %B cell	B cell
514	5	62072324	A	G	0.0016	-1.841	0.3885	2.25102e-06	rs183821560	ebi-a-GCST90001413	IgD- CD24- %B cell	B cell
515	6	107155687	G	A	0.0555	0.2678	0.0552	1.274e-06	rs9398107	ebi-a-GCST90001413	IgD- CD24- %B cell	B cell
516	7	2651996	T	C	0.1396	-0.1605	0.03611	9.03608e-06	rs73045003	ebi-a-GCST90001413	IgD- CD24- %B cell	B cell
517	8	112881828	G	A	0.0219	-0.3971	0.08574	3.76296e-06	rs76377003	ebi-a-GCST90001413	IgD- CD24- %B cell	B cell
518	10	28462184	C	T	0.0152	0.4712	0.1007	2.97201e-06	rs112898282	ebi-a-GCST90001413	IgD- CD24- %B cell	B cell
519	12	103731395	A	G	0.1349	0.1908	0.03619	1.43199e-07	rs7966251	ebi-a-GCST90001413	IgD- CD24- %B cell	B cell
520	14	103946237	C	A	0.0148	0.466	0.1047	8.83792e-06	rs142305616	ebi-a-GCST90001413	IgD- CD24- %B cell	B cell
521	16	6107421	T	C	0.182	0.146	0.03204	5.38295e-06	rs7198605	ebi-a-GCST90001413	IgD- CD24- %B cell	B cell
522	18	29387367	T	C	0.1593	0.1597	0.03505	5.36402e-06	rs35192093	ebi-a-GCST90001413	IgD- CD24- %B cell	B cell
523	19	19073798	A	T	0.0919	-0.2029	0.04406	4.27297e-06	rs8109503	ebi-a-GCST90001413	IgD- CD24- %B cell	B cell
524	20	41777449	C	T	0.959	-0.3098	0.06272	8.163e-07	rs6073000	ebi-a-GCST90001413	IgD- CD24- %B cell	B cell
525	22	27642688	A	G	0.0421	-0.2776	0.06207	7.95591e-06	rs115218594	ebi-a-GCST90001413	IgD- CD24- %B cell	B cell
526	1	41379583	G	C	0.0643	0.2344	0.05087	4.19701e-06	rs72953104	ebi-a-GCST90001414	IgD- CD24- AC	B cell
527	1	163272701	C	T	0.003	1.052	0.2261	3.34703e-06	rs111237501	ebi-a-GCST90001414	IgD- CD24- AC	B cell
528	2	79806712	A	G	0.0647	0.2343	0.05149	5.50896e-06	rs114114265	ebi-a-GCST90001414	IgD- CD24- AC	B cell
529	3	29345411	C	T	0.1956	0.1425	0.03201	8.8481e-06	rs7615875	ebi-a-GCST90001414	IgD- CD24- AC	B cell
530	3	191888629	T	G	0.0792	0.2069	0.04589	6.76893e-06	rs76499400	ebi-a-GCST90001414	IgD- CD24- AC	B cell
531	4	25767183	A	G	0.6779	0.1246	0.02682	3.53403e-06	rs4697616	ebi-a-GCST90001414	IgD- CD24- AC	B cell
532	4	113331648	G	A	0.0286	0.3458	0.07605	5.62406e-06	rs17044633	ebi-a-GCST90001414	IgD- CD24- AC	B cell
533	4	31594004	C	T	0.0909	-0.1924	0.0432	8.65506e-06	rs76225955	ebi-a-GCST90001414	IgD- CD24- AC	B cell
534	5	22936562	A	G	0.0066	0.6821	0.1488	4.73598e-06	rs74356874	ebi-a-GCST90001414	IgD- CD24- AC	B cell
535	6	1238442	A	G	0.0033	-0.9851	0.2144	4.469e-06	rs145638783	ebi-a-GCST90001414	IgD- CD24- AC	B cell
536	10	28462184	C	T	0.0152	0.4601	0.1017	6.27798e-06	rs112898282	ebi-a-GCST90001414	IgD- CD24- AC	B cell
537	13	55229646	G	A	0.0464	0.2658	0.05994	9.47305e-06	rs75453701	ebi-a-GCST90001414	IgD- CD24- AC	B cell
538	13	71376322	G	A	0.2157	-0.1482	0.03033	1.068e-06	rs7982713	ebi-a-GCST90001414	IgD- CD24- AC	B cell
539	14	31505138	G	A	0.031	0.3337	0.07236	4.14295e-06	rs191543445	ebi-a-GCST90001414	IgD- CD24- AC	B cell
540	15	54695686	A	G	0.6422	0.1331	0.02656	5.69102e-07	rs496760	ebi-a-GCST90001414	IgD- CD24- AC	B cell
541	17	63135589	A	C	0.9583	-0.2921	0.06361	4.54496e-06	rs421516	ebi-a-GCST90001414	IgD- CD24- AC	B cell
542	19	1930174	A	T	0.0643	-0.2323	0.05115	5.75294e-06	rs72977632	ebi-a-GCST90001414	IgD- CD24- AC	B cell
543	19	16412842	C	T	0.7674	-0.146	0.0296	8.51805e-07	rs451367	ebi-a-GCST90001414	IgD- CD24- AC	B cell
544	1	105159724	T	C	0.1095	-0.1946	0.03983	1.083e-06	rs11184230	ebi-a-GCST90001415	IgD+ CD24- %B cell	B cell
545	1	150860471	T	C	0.5153	0.1263	0.02588	1.11199e-06	rs7412746	ebi-a-GCST90001415	IgD+ CD24- %B cell	B cell
546	1	8009985	T	C	0.0201	0.483	0.08768	3.86002e-08	rs75766272	ebi-a-GCST90001415	IgD+ CD24- %B cell	B cell
547	2	73679013	G	A	0.0421	-0.2927	0.06326	3.85496e-06	rs45608038	ebi-a-GCST90001415	IgD+ CD24- %B cell	B cell
548	2	4082267	C	T	0.009	-0.6051	0.136	8.84199e-06	rs12465275	ebi-a-GCST90001415	IgD+ CD24- %B cell	B cell
549	3	106579815	A	G	0.1326	-0.1728	0.03773	4.83905e-06	rs56335940	ebi-a-GCST90001415	IgD+ CD24- %B cell	B cell
550	4	47951945	A	G	0.7849	-0.1408	0.03125	6.88906e-06	rs1972883	ebi-a-GCST90001415	IgD+ CD24- %B cell	B cell
551	4	11590243	G	A	0.0447	0.2735	0.06003	5.36402e-06	rs35698683	ebi-a-GCST90001415	IgD+ CD24- %B cell	B cell
552	6	166531345	A	G	0.4199	0.1159	0.0255	5.71202e-06	rs6910508	ebi-a-GCST90001415	IgD+ CD24- %B cell	B cell
553	8	75515052	C	G	0.0387	0.3029	0.06589	4.42802e-06	rs533239981	ebi-a-GCST90001415	IgD+ CD24- %B cell	B cell
554	8	119323401	T	C	0.816	-0.1439	0.03231	8.69201e-06	rs2450220	ebi-a-GCST90001415	IgD+ CD24- %B cell	B cell
555	9	8660693	G	C	0.7737	-0.142	0.03034	2.97303e-06	rs7870388	ebi-a-GCST90001415	IgD+ CD24- %B cell	B cell
556	9	2570753	T	C	0.0179	0.4404	0.09513	3.804e-06	rs140191306	ebi-a-GCST90001415	IgD+ CD24- %B cell	B cell
557	10	26959594	T	C	0.003	1.016	0.2269	7.67892e-06	rs145123647	ebi-a-GCST90001415	IgD+ CD24- %B cell	B cell
558	14	65713895	A	G	0.0662	-0.2773	0.0514	7.29693e-08	rs116844769	ebi-a-GCST90001415	IgD+ CD24- %B cell	B cell
559	14	54016223	T	C	0.0018	1.363	0.3003	5.84602e-06	rs182854545	ebi-a-GCST90001415	IgD+ CD24- %B cell	B cell
560	17	77637123	C	T	0.1471	-0.1632	0.03539	4.13904e-06	rs73426855	ebi-a-GCST90001415	IgD+ CD24- %B cell	B cell
561	17	49451837	G	A	0.6266	-0.1247	0.02639	2.37197e-06	rs2159343	ebi-a-GCST90001415	IgD+ CD24- %B cell	B cell
562	21	39363957	T	C	0.044	0.2723	0.06041	6.74295e-06	rs78958229	ebi-a-GCST90001415	IgD+ CD24- %B cell	B cell
563	22	44492562	T	C	0.0343	-0.3021	0.06737	7.53095e-06	rs58706313	ebi-a-GCST90001415	IgD+ CD24- %B cell	B cell
564	4	178658413	C	A	0.0406	-0.2989	0.06147	1.21099e-06	rs71615254	ebi-a-GCST90001416	IgD+ CD24- AC	B cell
565	5	158285953	C	T	0.081	-0.2103	0.04553	3.98602e-06	rs17056318	ebi-a-GCST90001416	IgD+ CD24- AC	B cell
566	5	21916806	A	G	0.0012	1.503	0.3297	5.30506e-06	rs141108367	ebi-a-GCST90001416	IgD+ CD24- AC	B cell
567	5	146138788	T	C	0.0004	2.619	0.5765	5.73099e-06	rs115150472	ebi-a-GCST90001416	IgD+ CD24- AC	B cell
568	6	100821460	A	G	0.0007	2.118	0.4501	2.63099e-06	rs12197153	ebi-a-GCST90001416	IgD+ CD24- AC	B cell
569	6	67039330	C	T	0.2964	0.138	0.02729	4.42099e-07	rs9354413	ebi-a-GCST90001416	IgD+ CD24- AC	B cell
570	7	12847391	C	T	0.0157	-0.4464	0.09885	6.50999e-06	rs143397127	ebi-a-GCST90001416	IgD+ CD24- AC	B cell
571	7	87868543	G	T	0.028	0.3363	0.07548	8.64908e-06	rs190448231	ebi-a-GCST90001416	IgD+ CD24- AC	B cell
572	7	77469688	T	A	0.048	-0.2677	0.05716	2.94198e-06	rs34910780	ebi-a-GCST90001416	IgD+ CD24- AC	B cell
573	8	130617819	G	T	0.2657	-0.1335	0.0275	1.26e-06	rs2395904	ebi-a-GCST90001416	IgD+ CD24- AC	B cell
574	8	2044843	T	C	0.084	-0.2005	0.04387	5.02597e-06	rs150663332	ebi-a-GCST90001416	IgD+ CD24- AC	B cell
575	8	75563339	A	G	0.022	0.4148	0.08139	3.642e-07	rs117190494	ebi-a-GCST90001416	IgD+ CD24- AC	B cell
576	10	102955294	G	A	0.7124	0.1269	0.02791	5.63106e-06	rs701839	ebi-a-GCST90001416	IgD+ CD24- AC	B cell
577	10	125485345	T	C	0.0055	0.7675	0.1702	6.72404e-06	rs189761842	ebi-a-GCST90001416	IgD+ CD24- AC	B cell
578	11	119980729	A	G	0.2619	0.132	0.02794	2.391e-06	rs12799241	ebi-a-GCST90001416	IgD+ CD24- AC	B cell
579	12	14302579	T	C	0.023	-0.3693	0.08033	4.43598e-06	rs34771848	ebi-a-GCST90001416	IgD+ CD24- AC	B cell
580	13	105214810	A	G	0.0298	0.3166	0.0697	5.73905e-06	rs76578043	ebi-a-GCST90001416	IgD+ CD24- AC	B cell
581	13	72428296	A	G	0.0126	0.4915	0.1086	6.24899e-06	rs75474045	ebi-a-GCST90001416	IgD+ CD24- AC	B cell
582	14	22954777	T	G	0.3032	-0.1264	0.02685	2.59801e-06	rs3811215	ebi-a-GCST90001416	IgD+ CD24- AC	B cell
583	16	84305239	C	G	0.001	1.816	0.404	7.18208e-06	rs143176410	ebi-a-GCST90001416	IgD+ CD24- AC	B cell
584	17	77637123	C	T	0.1469	-0.1616	0.03458	3.09699e-06	rs73426855	ebi-a-GCST90001416	IgD+ CD24- AC	B cell
585	17	7316027	A	G	0.0325	-0.3049	0.06682	5.22902e-06	rs77983244	ebi-a-GCST90001416	IgD+ CD24- AC	B cell
586	17	38038391	T	A	0.4148	-0.1593	0.02856	2.61198e-08	rs62067029	ebi-a-GCST90001416	IgD+ CD24- AC	B cell
587	20	59926554	C	T	0.0699	-0.2158	0.04786	6.69607e-06	rs34764986	ebi-a-GCST90001416	IgD+ CD24- AC	B cell
588	1	83678678	A	G	0.0097	-0.56	0.1234	5.91003e-06	rs145208372	ebi-a-GCST90001417	CD24+ CD27+ %B cell	B cell
589	1	150860471	T	C	0.5153	-0.1301	0.02547	3.41099e-07	rs7412746	ebi-a-GCST90001417	CD24+ CD27+ %B cell	B cell
590	1	207087053	G	A	0.0641	-0.2365	0.05101	3.67401e-06	rs72758947	ebi-a-GCST90001417	CD24+ CD27+ %B cell	B cell
591	1	89814066	C	T	0.3805	-0.1269	0.02592	1.009e-06	rs4658141	ebi-a-GCST90001417	CD24+ CD27+ %B cell	B cell
592	1	8009985	T	C	0.0201	-0.4865	0.08656	2.04899e-08	rs75766272	ebi-a-GCST90001417	CD24+ CD27+ %B cell	B cell
593	2	178116262	G	A	0.0138	0.4657	0.1052	9.91791e-06	rs72944931	ebi-a-GCST90001417	CD24+ CD27+ %B cell	B cell
594	2	73679013	G	A	0.0421	0.3527	0.0624	1.71002e-08	rs45608038	ebi-a-GCST90001417	CD24+ CD27+ %B cell	B cell
595	2	138420154	A	G	0.0913	0.2066	0.04322	1.826e-06	rs72844588	ebi-a-GCST90001417	CD24+ CD27+ %B cell	B cell
596	3	7831627	T	C	0.006	-0.737	0.1643	7.48101e-06	rs62233948	ebi-a-GCST90001417	CD24+ CD27+ %B cell	B cell
597	3	186702869	A	G	0.0906	-0.2083	0.04276	1.15001e-06	rs145442262	ebi-a-GCST90001417	CD24+ CD27+ %B cell	B cell
598	3	16416145	A	G	0.1181	-0.1708	0.03788	6.70595e-06	rs55710170	ebi-a-GCST90001417	CD24+ CD27+ %B cell	B cell
599	4	11590243	G	A	0.0447	-0.293	0.05931	8.17504e-07	rs35698683	ebi-a-GCST90001417	CD24+ CD27+ %B cell	B cell
600	5	119742816	G	A	0.0037	0.9325	0.2017	3.925e-06	rs115405874	ebi-a-GCST90001417	CD24+ CD27+ %B cell	B cell
601	5	140636323	C	T	0.9966	0.9614	0.207	3.52298e-06	rs681014	ebi-a-GCST90001417	CD24+ CD27+ %B cell	B cell
602	6	129409652	C	T	0.9556	0.2715	0.06115	9.27705e-06	rs9492229	ebi-a-GCST90001417	CD24+ CD27+ %B cell	B cell
603	6	100574892	C	G	0.0034	0.9264	0.2067	7.59906e-06	rs148702078	ebi-a-GCST90001417	CD24+ CD27+ %B cell	B cell
604	7	56242182	C	G	0.022	0.3676	0.08119	6.15205e-06	rs62459310	ebi-a-GCST90001417	CD24+ CD27+ %B cell	B cell
605	8	124662104	T	C	0.0941	-0.1852	0.04175	9.38102e-06	rs10505439	ebi-a-GCST90001417	CD24+ CD27+ %B cell	B cell
606	11	11033950	A	G	0.4035	-0.1205	0.02541	2.20699e-06	rs10743163	ebi-a-GCST90001417	CD24+ CD27+ %B cell	B cell
607	12	130112732	T	C	0.3411	0.1143	0.02575	9.29608e-06	rs265612	ebi-a-GCST90001417	CD24+ CD27+ %B cell	B cell
608	12	123744082	A	C	0.0021	1.249	0.2784	7.44098e-06	rs112294465	ebi-a-GCST90001417	CD24+ CD27+ %B cell	B cell
609	13	50147180	G	A	0.0206	0.4892	0.08811	3.02803e-08	rs76477280	ebi-a-GCST90001417	CD24+ CD27+ %B cell	B cell
610	14	97702226	G	A	0.0146	0.4553	0.1022	8.56091e-06	rs117004076	ebi-a-GCST90001417	CD24+ CD27+ %B cell	B cell
611	14	96205838	C	G	0.045	0.2675	0.05828	4.59896e-06	rs77762131	ebi-a-GCST90001417	CD24+ CD27+ %B cell	B cell
612	14	65713895	A	G	0.0662	0.2482	0.05078	1.064e-06	rs116844769	ebi-a-GCST90001417	CD24+ CD27+ %B cell	B cell
613	17	76979729	A	G	0.1574	-0.1563	0.03395	4.29903e-06	rs7221794	ebi-a-GCST90001417	CD24+ CD27+ %B cell	B cell
614	1	8009985	T	C	0.0201	-0.4055	0.08609	2.56998e-06	rs75766272	ebi-a-GCST90001418	CD24+ CD27+ AC	B cell
615	2	181050023	A	G	0.0108	0.5129	0.1154	8.98008e-06	rs16867231	ebi-a-GCST90001418	CD24+ CD27+ AC	B cell
616	3	96406408	A	G	0.1184	0.1752	0.0393	8.46603e-06	rs79207264	ebi-a-GCST90001418	CD24+ CD27+ AC	B cell
617	3	176029498	A	C	0.4714	-0.1111	0.02476	7.47894e-06	rs7640784	ebi-a-GCST90001418	CD24+ CD27+ AC	B cell
618	4	110550623	T	C	0.0167	-0.4318	0.09574	6.66807e-06	rs149085540	ebi-a-GCST90001418	CD24+ CD27+ AC	B cell
619	5	148410250	A	C	0.0005	2.539	0.5201	1.09499e-06	rs17708396	ebi-a-GCST90001418	CD24+ CD27+ AC	B cell
620	5	74257985	G	A	0.3155	0.1188	0.02672	8.92504e-06	rs10942726	ebi-a-GCST90001418	CD24+ CD27+ AC	B cell
621	5	26412301	C	T	0.2211	0.1344	0.02969	6.17703e-06	rs35057381	ebi-a-GCST90001418	CD24+ CD27+ AC	B cell
622	6	41084740	T	C	0.0349	0.312	0.06692	3.22901e-06	rs56033406	ebi-a-GCST90001418	CD24+ CD27+ AC	B cell
623	6	167859623	A	T	0.3005	-0.1404	0.02729	2.83798e-07	rs4076316	ebi-a-GCST90001418	CD24+ CD27+ AC	B cell
624	7	7871676	T	C	0.0086	0.6162	0.1357	5.74804e-06	rs144625305	ebi-a-GCST90001418	CD24+ CD27+ AC	B cell
625	8	124255582	T	C	0.0021	1.162	0.2608	8.56091e-06	rs184496770	ebi-a-GCST90001418	CD24+ CD27+ AC	B cell
626	8	89432719	G	T	0.0414	-0.2901	0.06345	4.97898e-06	rs118092259	ebi-a-GCST90001418	CD24+ CD27+ AC	B cell
627	9	8855603	C	T	0.6198	0.1133	0.02556	9.50692e-06	rs10759006	ebi-a-GCST90001418	CD24+ CD27+ AC	B cell
628	10	53790461	T	C	0.772	0.1488	0.02978	6.08695e-07	rs10762541	ebi-a-GCST90001418	CD24+ CD27+ AC	B cell
629	12	11634360	A	G	0.0174	-0.4374	0.09365	3.10799e-06	rs138329462	ebi-a-GCST90001418	CD24+ CD27+ AC	B cell
630	13	46224092	G	A	0.001	1.818	0.3878	2.869e-06	rs557577736	ebi-a-GCST90001418	CD24+ CD27+ AC	B cell
631	13	108993494	G	A	0.3256	0.1691	0.02653	2.04202e-10	rs12874404	ebi-a-GCST90001418	CD24+ CD27+ AC	B cell
632	13	50212885	T	C	0.02	0.4411	0.08893	7.38193e-07	rs73192651	ebi-a-GCST90001418	CD24+ CD27+ AC	B cell
633	13	70167316	T	G	0.042	0.283	0.06219	5.54102e-06	rs76552872	ebi-a-GCST90001418	CD24+ CD27+ AC	B cell
634	14	96205838	C	G	0.045	0.2815	0.05774	1.12699e-06	rs77762131	ebi-a-GCST90001418	CD24+ CD27+ AC	B cell
635	17	2716535	T	G	0.592	-0.118	0.0247	1.84001e-06	rs11653761	ebi-a-GCST90001418	CD24+ CD27+ AC	B cell
636	17	62258665	A	G	0.8487	0.1546	0.03472	8.74802e-06	rs11649808	ebi-a-GCST90001418	CD24+ CD27+ AC	B cell
637	19	14993354	A	G	0.0435	-0.2606	0.0585	8.63794e-06	rs7254039	ebi-a-GCST90001418	CD24+ CD27+ AC	B cell
638	22	45400116	G	A	0.121	-0.1712	0.03808	7.09006e-06	rs728776	ebi-a-GCST90001418	CD24+ CD27+ AC	B cell
639	22	45164171	A	G	0.0103	0.5664	0.1203	2.59902e-06	rs144295598	ebi-a-GCST90001418	CD24+ CD27+ AC	B cell
640	1	11620068	A	G	0.0254	-0.4047	0.08262	1.009e-06	rs529500582	ebi-a-GCST90001419	CD20- %B cell	B cell
641	1	242186219	A	G	0.004	-0.9447	0.1934	1.07999e-06	rs187723151	ebi-a-GCST90001419	CD20- %B cell	B cell
642	2	221466858	T	C	0.0299	0.3316	0.07326	6.19598e-06	rs112180455	ebi-a-GCST90001419	CD20- %B cell	B cell
643	3	154090291	A	G	0.2246	0.1401	0.02947	2.07998e-06	rs58352426	ebi-a-GCST90001419	CD20- %B cell	B cell
644	3	187638796	T	C	0.0316	0.3083	0.06752	5.11105e-06	rs75951284	ebi-a-GCST90001419	CD20- %B cell	B cell
645	4	90909176	C	G	0.0645	0.2235	0.04952	6.60602e-06	rs74786971	ebi-a-GCST90001419	CD20- %B cell	B cell
646	5	93014071	C	G	0.0372	0.2993	0.06479	3.971e-06	rs316122	ebi-a-GCST90001419	CD20- %B cell	B cell
647	6	32572202	T	C	0.6083	0.1364	0.02871	2.10499e-06	rs9270911	ebi-a-GCST90001419	CD20- %B cell	B cell
648	6	17249496	C	T	0.9097	-0.1917	0.04273	7.45899e-06	rs9477367	ebi-a-GCST90001419	CD20- %B cell	B cell
649	7	137173666	T	G	0.0524	0.2453	0.05506	8.59904e-06	rs111761453	ebi-a-GCST90001419	CD20- %B cell	B cell
650	7	150969808	T	C	0.073	0.2118	0.04687	6.41904e-06	rs75368642	ebi-a-GCST90001419	CD20- %B cell	B cell
651	9	9023522	C	T	0.3779	0.1137	0.02506	5.83002e-06	rs7875273	ebi-a-GCST90001419	CD20- %B cell	B cell
652	11	17687837	G	A	0.0547	-0.2663	0.0544	1.02901e-06	rs118084343	ebi-a-GCST90001419	CD20- %B cell	B cell
653	12	92375948	C	A	0.9422	0.2407	0.05303	5.84494e-06	rs3885787	ebi-a-GCST90001419	CD20- %B cell	B cell
654	15	39319915	G	T	0.3414	-0.1233	0.02622	2.67399e-06	rs4244568	ebi-a-GCST90001419	CD20- %B cell	B cell
655	15	80306120	A	C	0.0011	-1.694	0.3528	1.639e-06	rs140134875	ebi-a-GCST90001419	CD20- %B cell	B cell
656	16	81747602	G	A	0.7989	-0.1372	0.03051	7.06399e-06	rs4889373	ebi-a-GCST90001419	CD20- %B cell	B cell
657	16	74140113	A	C	0.0853	0.2021	0.04383	4.17503e-06	rs2107459	ebi-a-GCST90001419	CD20- %B cell	B cell
658	20	6103341	G	C	0.0778	-0.2182	0.04616	2.35798e-06	rs7265879	ebi-a-GCST90001419	CD20- %B cell	B cell
659	20	46686437	C	A	0.015	0.4562	0.1004	5.65002e-06	rs57840701	ebi-a-GCST90001419	CD20- %B cell	B cell
660	1	168227395	T	C	0.0081	-0.6197	0.1242	6.33199e-07	rs115156019	ebi-a-GCST90001420	IgD- CD38br AC	B cell
661	1	213100225	A	G	0.5671	-0.108	0.02437	9.59909e-06	rs2792563	ebi-a-GCST90001420	IgD- CD38br AC	B cell
662	2	204476635	A	G	0.0018	-1.339	0.2832	2.33099e-06	rs138158989	ebi-a-GCST90001420	IgD- CD38br AC	B cell
663	2	237823477	C	G	0.0086	0.5637	0.1259	7.81592e-06	rs114044800	ebi-a-GCST90001420	IgD- CD38br AC	B cell
664	2	187165335	T	A	0.0008	2.541	0.5292	1.64101e-06	rs148362575	ebi-a-GCST90001420	IgD- CD38br AC	B cell
665	3	20980398	A	G	0.1991	-0.1466	0.02957	7.43293e-07	rs66491584	ebi-a-GCST90001420	IgD- CD38br AC	B cell
666	3	149265655	A	G	0.02	0.3828	0.08506	6.98506e-06	rs141490841	ebi-a-GCST90001420	IgD- CD38br AC	B cell
667	4	168102710	C	T	0.0227	0.3438	0.07709	8.48301e-06	rs62353585	ebi-a-GCST90001420	IgD- CD38br AC	B cell
668	5	36474634	T	A	0.0239	0.3462	0.07754	8.27409e-06	rs3105149	ebi-a-GCST90001420	IgD- CD38br AC	B cell
669	7	105792831	A	G	0.1076	-0.1707	0.03819	8.03193e-06	rs78678130	ebi-a-GCST90001420	IgD- CD38br AC	B cell
670	7	132571443	T	C	0.0068	-0.6658	0.1449	4.47497e-06	rs138058221	ebi-a-GCST90001420	IgD- CD38br AC	B cell
671	9	8537763	T	G	0.0511	0.2526	0.0538	2.75797e-06	rs10815908	ebi-a-GCST90001420	IgD- CD38br AC	B cell
672	10	7484185	C	G	0.9996	-2.494	0.5255	2.16202e-06	rs912755	ebi-a-GCST90001420	IgD- CD38br AC	B cell
673	11	19547027	A	G	0.1637	0.1457	0.03191	5.15905e-06	rs11605946	ebi-a-GCST90001420	IgD- CD38br AC	B cell
674	11	97756814	C	G	0.0799	0.1973	0.04374	6.68606e-06	rs79801395	ebi-a-GCST90001420	IgD- CD38br AC	B cell
675	11	127827727	C	A	0.1332	0.1689	0.03431	8.85503e-07	rs478251	ebi-a-GCST90001420	IgD- CD38br AC	B cell
676	11	111211623	A	G	0.0094	-0.5657	0.1224	3.92401e-06	rs147319637	ebi-a-GCST90001420	IgD- CD38br AC	B cell
677	12	14317207	G	A	0.1916	-0.1355	0.03014	7.11295e-06	rs11609248	ebi-a-GCST90001420	IgD- CD38br AC	B cell
678	12	106098314	A	G	0.0264	-0.3311	0.07236	4.90501e-06	rs17037450	ebi-a-GCST90001420	IgD- CD38br AC	B cell
679	12	31092966	A	G	0.6518	-0.1142	0.02477	4.14801e-06	rs2075365	ebi-a-GCST90001420	IgD- CD38br AC	B cell
680	15	47631034	A	G	0.093	0.1928	0.04113	2.869e-06	rs74011406	ebi-a-GCST90001420	IgD- CD38br AC	B cell
681	16	81821361	C	G	0.0248	0.3465	0.07762	8.30501e-06	rs72834736	ebi-a-GCST90001420	IgD- CD38br AC	B cell
682	2	205623497	T	G	0.0246	0.3592	0.07943	6.32499e-06	rs6712095	ebi-a-GCST90001421	CD20- AC	B cell
683	2	75536553	C	G	0.2252	-0.1546	0.02937	1.47999e-07	rs57641238	ebi-a-GCST90001421	CD20- AC	B cell
684	3	146097919	T	C	0.1154	-0.1694	0.03789	8.03397e-06	rs34625183	ebi-a-GCST90001421	CD20- AC	B cell
685	3	133253719	T	A	0.6555	0.1193	0.02587	4.11396e-06	rs36123742	ebi-a-GCST90001421	CD20- AC	B cell
686	4	90909176	C	G	0.0645	0.2348	0.04935	2.031e-06	rs74786971	ebi-a-GCST90001421	CD20- AC	B cell
687	5	142419461	A	G	0.0446	-0.2732	0.05861	3.24399e-06	rs116699251	ebi-a-GCST90001421	CD20- AC	B cell
688	5	9688280	T	A	0.999	1.728	0.3819	6.26397e-06	rs41494	ebi-a-GCST90001421	CD20- AC	B cell
689	6	128553518	G	A	0.0018	1.508	0.2808	8.31209e-08	rs7773849	ebi-a-GCST90001421	CD20- AC	B cell
690	6	32614025	T	C	0.5975	0.177	0.03455	3.17001e-07	rs9273241	ebi-a-GCST90001421	CD20- AC	B cell
691	7	56828069	A	G	0.7447	0.1274	0.02877	9.77507e-06	rs2102662	ebi-a-GCST90001421	CD20- AC	B cell
692	7	137173666	T	G	0.0524	0.249	0.05482	5.77006e-06	rs111761453	ebi-a-GCST90001421	CD20- AC	B cell
693	7	15900650	T	C	0.1693	-0.1541	0.03305	3.21203e-06	rs38182	ebi-a-GCST90001421	CD20- AC	B cell
694	8	19139514	C	T	0.6508	-0.1182	0.02568	4.34901e-06	rs6586822	ebi-a-GCST90001421	CD20- AC	B cell
695	10	25320223	G	A	0.3646	-0.1128	0.02546	9.72098e-06	rs6482467	ebi-a-GCST90001421	CD20- AC	B cell
696	11	19531128	T	C	0.102	0.1881	0.04049	3.49897e-06	rs16936840	ebi-a-GCST90001421	CD20- AC	B cell
697	11	88131197	G	T	0.8048	-0.1412	0.03117	6.07799e-06	rs2212443	ebi-a-GCST90001421	CD20- AC	B cell
698	13	21076875	A	G	0.3704	-0.1127	0.02495	6.50594e-06	rs12146943	ebi-a-GCST90001421	CD20- AC	B cell
699	13	24882401	C	G	0.2863	-0.1249	0.0269	3.51901e-06	rs77553819	ebi-a-GCST90001421	CD20- AC	B cell
700	14	95266847	C	G	0.0946	-0.1932	0.04158	3.49398e-06	rs71431666	ebi-a-GCST90001421	CD20- AC	B cell
701	16	29232967	A	G	0.5643	0.1091	0.02419	6.60998e-06	rs252298	ebi-a-GCST90001421	CD20- AC	B cell
702	16	87840577	G	C	0.1719	-0.1465	0.03231	5.91602e-06	rs56736306	ebi-a-GCST90001421	CD20- AC	B cell
703	17	32078878	C	T	0.6221	-0.1164	0.02513	3.75301e-06	rs2637364	ebi-a-GCST90001421	CD20- AC	B cell
704	20	39267990	C	T	0.0358	0.3071	0.06585	3.23102e-06	rs6029245	ebi-a-GCST90001421	CD20- AC	B cell
705	20	4944838	G	C	0.4371	-0.1123	0.0246	5.17095e-06	rs6052993	ebi-a-GCST90001421	CD20- AC	B cell
706	22	48837650	C	G	0.3131	-0.1147	0.02589	9.67409e-06	rs6008703	ebi-a-GCST90001421	CD20- AC	B cell
707	2	34491589	G	T	0.0585	-0.2476	0.05192	1.92801e-06	rs75839951	ebi-a-GCST90001422	CD20- CD38- %B cell	B cell
708	2	17752538	A	G	0.236	0.127	0.02814	6.54305e-06	rs4832496	ebi-a-GCST90001422	CD20- CD38- %B cell	B cell
709	3	63492195	G	T	0.0127	-0.4902	0.11	8.62303e-06	rs141595421	ebi-a-GCST90001422	CD20- CD38- %B cell	B cell
710	4	163553861	A	G	0.6682	0.1157	0.02552	5.99998e-06	rs396692	ebi-a-GCST90001422	CD20- CD38- %B cell	B cell
711	4	113092883	T	C	0.0089	0.6255	0.1314	2.014e-06	rs182720746	ebi-a-GCST90001422	CD20- CD38- %B cell	B cell
712	4	25065221	A	G	0.0118	0.524	0.1121	3.06902e-06	rs2215848	ebi-a-GCST90001422	CD20- CD38- %B cell	B cell
713	4	74145187	T	C	0.1735	-0.1398	0.03159	9.85598e-06	rs62311900	ebi-a-GCST90001422	CD20- CD38- %B cell	B cell
714	5	173070505	A	G	0.7803	-0.1471	0.0287	3.11602e-07	rs2339996	ebi-a-GCST90001422	CD20- CD38- %B cell	B cell
715	5	42353044	G	A	0.0696	0.2113	0.04756	9.12494e-06	rs13176237	ebi-a-GCST90001422	CD20- CD38- %B cell	B cell
716	6	32509333	T	C	0.6663	0.2125	0.04192	4.18803e-07	rs72492305	ebi-a-GCST90001422	CD20- CD38- %B cell	B cell
717	6	90013983	T	C	0.1469	0.1557	0.03428	5.72005e-06	rs56284619	ebi-a-GCST90001422	CD20- CD38- %B cell	B cell
718	9	132193568	C	G	0.2044	0.1351	0.02998	6.77002e-06	rs10988372	ebi-a-GCST90001422	CD20- CD38- %B cell	B cell
719	9	19948908	A	T	0.0402	0.2799	0.06148	5.45306e-06	rs118073973	ebi-a-GCST90001422	CD20- CD38- %B cell	B cell
720	9	22099416	T	C	0.0012	-1.505	0.3389	9.20005e-06	rs72652459	ebi-a-GCST90001422	CD20- CD38- %B cell	B cell
721	10	17048435	C	G	0.1838	-0.1463	0.03122	2.90202e-06	rs55767134	ebi-a-GCST90001422	CD20- CD38- %B cell	B cell
722	11	123385425	T	G	0.2346	0.1355	0.02809	1.45902e-06	rs34666228	ebi-a-GCST90001422	CD20- CD38- %B cell	B cell
723	12	82233392	A	G	0.0033	-1.069	0.2213	1.42099e-06	rs78301150	ebi-a-GCST90001422	CD20- CD38- %B cell	B cell
724	12	261706	T	C	0.0016	-1.342	0.2897	3.73104e-06	rs55897487	ebi-a-GCST90001422	CD20- CD38- %B cell	B cell
725	14	31993501	C	T	0.0066	-0.8348	0.1494	2.48199e-08	rs117308259	ebi-a-GCST90001422	CD20- CD38- %B cell	B cell
726	14	33254318	C	T	0.0559	-0.2409	0.05156	3.093e-06	rs17099538	ebi-a-GCST90001422	CD20- CD38- %B cell	B cell
727	14	28669022	C	A	0.05	-0.2551	0.05732	8.78598e-06	rs77911577	ebi-a-GCST90001422	CD20- CD38- %B cell	B cell
728	15	60895636	G	A	0.2288	0.1278	0.02875	9.10395e-06	rs2113943	ebi-a-GCST90001422	CD20- CD38- %B cell	B cell
729	16	5488091	C	T	0.2062	0.1332	0.0299	8.60399e-06	rs35639639	ebi-a-GCST90001422	CD20- CD38- %B cell	B cell
730	17	52971060	T	G	0.0377	0.293	0.06221	2.56803e-06	rs16955339	ebi-a-GCST90001422	CD20- CD38- %B cell	B cell
731	20	765164	A	G	0.1596	0.1488	0.03329	8.077e-06	rs36071180	ebi-a-GCST90001422	CD20- CD38- %B cell	B cell
732	20	46576714	A	G	0.5914	-0.1186	0.02463	1.547e-06	rs6125184	ebi-a-GCST90001422	CD20- CD38- %B cell	B cell
733	4	113092883	T	C	0.0089	0.6026	0.1323	5.38096e-06	rs182720746	ebi-a-GCST90001423	CD20- CD38- AC	B cell
734	4	74145187	T	C	0.1736	-0.1537	0.03175	1.33801e-06	rs62311900	ebi-a-GCST90001423	CD20- CD38- AC	B cell
735	5	173070505	A	G	0.7802	-0.1438	0.02887	6.60496e-07	rs2339996	ebi-a-GCST90001423	CD20- CD38- AC	B cell
736	6	32509333	T	C	0.6662	0.2112	0.04169	4.25402e-07	rs72492305	ebi-a-GCST90001423	CD20- CD38- AC	B cell
737	6	85038851	A	T	0.903	0.1893	0.04063	3.29299e-06	rs6906886	ebi-a-GCST90001423	CD20- CD38- AC	B cell
738	8	17516564	T	C	0.1643	-0.1548	0.03269	2.26898e-06	rs11203884	ebi-a-GCST90001423	CD20- CD38- AC	B cell
739	9	132193568	C	G	0.2045	0.139	0.03012	4.08602e-06	rs10988372	ebi-a-GCST90001423	CD20- CD38- AC	B cell
740	9	19948908	A	T	0.0402	0.2899	0.06184	2.87303e-06	rs118073973	ebi-a-GCST90001423	CD20- CD38- AC	B cell
741	11	97639659	A	G	0.0349	-0.3072	0.06608	3.45096e-06	rs75609575	ebi-a-GCST90001423	CD20- CD38- AC	B cell
742	11	88142031	C	T	0.7571	-0.1305	0.02844	4.63095e-06	rs308820	ebi-a-GCST90001423	CD20- CD38- AC	B cell
743	11	123384801	G	A	0.2347	0.1435	0.02825	3.99098e-07	rs61906277	ebi-a-GCST90001423	CD20- CD38- AC	B cell
744	14	31993501	C	T	0.0066	-0.6917	0.1504	4.39896e-06	rs117308259	ebi-a-GCST90001423	CD20- CD38- AC	B cell
745	17	52971060	T	G	0.0377	0.3095	0.06249	7.67397e-07	rs16955339	ebi-a-GCST90001423	CD20- CD38- AC	B cell
746	18	34838106	A	C	0.0484	-0.2548	0.05651	6.74e-06	rs77510701	ebi-a-GCST90001423	CD20- CD38- AC	B cell
747	19	53396009	C	T	0.0794	-0.2131	0.04766	8.02306e-06	rs80339814	ebi-a-GCST90001423	CD20- CD38- AC	B cell
748	20	46576714	A	G	0.5914	-0.1099	0.02479	9.59599e-06	rs6125184	ebi-a-GCST90001423	CD20- CD38- AC	B cell
749	20	765164	A	G	0.1597	0.1498	0.03344	7.69892e-06	rs36071180	ebi-a-GCST90001423	CD20- CD38- AC	B cell
750	1	40387371	C	T	0.0004	2.746	0.5892	3.27198e-06	rs143109147	ebi-a-GCST90001424	IgD+ %Lymphocyte	B cell
751	2	206655953	G	T	0.0494	-0.2827	0.05702	7.43207e-07	rs16837671	ebi-a-GCST90001424	IgD+ %Lymphocyte	B cell
752	4	46715880	T	G	0.0081	0.614	0.1364	6.96803e-06	rs141070091	ebi-a-GCST90001424	IgD+ %Lymphocyte	B cell
753	5	115785493	C	A	0.0357	-0.3021	0.06594	4.76299e-06	rs76845048	ebi-a-GCST90001424	IgD+ %Lymphocyte	B cell
754	6	31240635	C	G	0.1131	-0.2101	0.04223	6.78297e-07	rs4361609	ebi-a-GCST90001424	IgD+ %Lymphocyte	B cell
755	7	20106029	A	T	0.1318	-0.1651	0.03606	4.854e-06	rs73078428	ebi-a-GCST90001424	IgD+ %Lymphocyte	B cell
756	7	121332400	A	G	0.0377	0.2879	0.06309	5.202e-06	rs111830700	ebi-a-GCST90001424	IgD+ %Lymphocyte	B cell
757	7	77469688	T	A	0.0481	-0.2739	0.05642	1.25101e-06	rs34910780	ebi-a-GCST90001424	IgD+ %Lymphocyte	B cell
758	8	130617819	G	T	0.2657	-0.1285	0.02712	2.243e-06	rs2395904	ebi-a-GCST90001424	IgD+ %Lymphocyte	B cell
759	8	75515052	C	G	0.0387	0.2839	0.06355	8.16e-06	rs533239981	ebi-a-GCST90001424	IgD+ %Lymphocyte	B cell
760	10	7188484	A	G	0.5273	0.1101	0.02357	3.11401e-06	rs1977295	ebi-a-GCST90001424	IgD+ %Lymphocyte	B cell
761	12	110312229	C	T	0.0249	0.3546	0.0787	6.84101e-06	rs75319860	ebi-a-GCST90001424	IgD+ %Lymphocyte	B cell
762	13	100023905	G	A	0.0037	-1.032	0.2178	2.22398e-06	rs116906133	ebi-a-GCST90001424	IgD+ %Lymphocyte	B cell
763	13	108993494	G	A	0.3257	0.1898	0.02599	3.43084e-13	rs12874404	ebi-a-GCST90001424	IgD+ %Lymphocyte	B cell
764	14	95373465	C	G	0.1523	0.1596	0.03359	2.10402e-06	rs2402519	ebi-a-GCST90001424	IgD+ %Lymphocyte	B cell
765	17	2731370	T	C	0.4882	-0.1468	0.0236	5.52497e-10	rs11657531	ebi-a-GCST90001424	IgD+ %Lymphocyte	B cell
766	17	38038389	T	A	0.4267	-0.142	0.02747	2.45499e-07	rs12939565	ebi-a-GCST90001424	IgD+ %Lymphocyte	B cell
767	17	70210257	G	A	0.0469	-0.2576	0.05786	8.75407e-06	rs75956343	ebi-a-GCST90001424	IgD+ %Lymphocyte	B cell
768	19	14873284	G	A	0.6218	0.1165	0.02499	3.23601e-06	rs55658072	ebi-a-GCST90001424	IgD+ %Lymphocyte	B cell
769	20	44724305	G	A	0.6172	-0.1212	0.02568	2.47098e-06	rs6131010	ebi-a-GCST90001424	IgD+ %Lymphocyte	B cell
770	1	213101844	A	G	0.6517	-0.1191	0.02482	1.64801e-06	rs970081	ebi-a-GCST90001425	IgD- CD38br %lymphocyte	B cell
771	1	63802723	C	T	0.0929	0.192	0.04079	2.59998e-06	rs78196740	ebi-a-GCST90001425	IgD- CD38br %lymphocyte	B cell
772	2	187165335	T	A	0.0008	2.567	0.5384	1.93299e-06	rs148362575	ebi-a-GCST90001425	IgD- CD38br %lymphocyte	B cell
773	2	136941539	A	T	0.2133	0.1297	0.02865	6.13098e-06	rs62160934	ebi-a-GCST90001425	IgD- CD38br %lymphocyte	B cell
774	2	204476635	A	G	0.0018	-1.324	0.2808	2.49799e-06	rs138158989	ebi-a-GCST90001425	IgD- CD38br %lymphocyte	B cell
775	3	20980398	A	G	0.1991	-0.1404	0.02948	1.97702e-06	rs66491584	ebi-a-GCST90001425	IgD- CD38br %lymphocyte	B cell
776	3	117331256	T	C	0.0011	1.619	0.361	7.48204e-06	rs116540222	ebi-a-GCST90001425	IgD- CD38br %lymphocyte	B cell
777	3	157649504	A	G	0.0197	0.3801	0.08244	4.16198e-06	rs79812543	ebi-a-GCST90001425	IgD- CD38br %lymphocyte	B cell
778	3	11712287	A	G	0.0379	0.2925	0.06183	2.32498e-06	rs151009998	ebi-a-GCST90001425	IgD- CD38br %lymphocyte	B cell
779	4	55386841	A	C	0.0294	0.3028	0.06821	9.29309e-06	rs11938966	ebi-a-GCST90001425	IgD- CD38br %lymphocyte	B cell
780	4	61089291	A	T	0.0059	-0.6902	0.1551	8.88608e-06	rs114428590	ebi-a-GCST90001425	IgD- CD38br %lymphocyte	B cell
781	5	89585751	A	C	0.001	1.582	0.3557	8.95901e-06	rs79264549	ebi-a-GCST90001425	IgD- CD38br %lymphocyte	B cell
782	5	1297258	C	T	0.7503	0.1238	0.0273	5.91902e-06	rs6554754	ebi-a-GCST90001425	IgD- CD38br %lymphocyte	B cell
783	6	31274174	T	C	0.0129	-0.4998	0.1122	8.62303e-06	rs139101653	ebi-a-GCST90001425	IgD- CD38br %lymphocyte	B cell
784	6	41935797	C	A	0.0007	-2.09	0.45	3.53199e-06	rs76624801	ebi-a-GCST90001425	IgD- CD38br %lymphocyte	B cell
785	6	40333488	A	G	0.0008	-1.987	0.4026	8.31706e-07	rs187459109	ebi-a-GCST90001425	IgD- CD38br %lymphocyte	B cell
786	7	127285830	T	G	0.0294	0.3296	0.06986	2.48199e-06	rs75346886	ebi-a-GCST90001425	IgD- CD38br %lymphocyte	B cell
787	7	132571443	T	C	0.0068	-0.6459	0.1447	8.25791e-06	rs138058221	ebi-a-GCST90001425	IgD- CD38br %lymphocyte	B cell
788	7	106306631	C	T	0.0341	-0.311	0.06449	1.47001e-06	rs148377259	ebi-a-GCST90001425	IgD- CD38br %lymphocyte	B cell
789	9	8531036	G	C	0.0518	0.2558	0.05361	1.907e-06	rs12340211	ebi-a-GCST90001425	IgD- CD38br %lymphocyte	B cell
790	11	97765784	A	T	0.0766	0.1975	0.04432	8.62204e-06	rs113087021	ebi-a-GCST90001425	IgD- CD38br %lymphocyte	B cell
791	11	127827727	C	A	0.1332	0.1561	0.03419	5.11399e-06	rs478251	ebi-a-GCST90001425	IgD- CD38br %lymphocyte	B cell
792	12	10496783	G	A	0.4229	-0.1069	0.02367	6.50504e-06	rs6488283	ebi-a-GCST90001425	IgD- CD38br %lymphocyte	B cell
793	12	52932031	T	C	0.5412	0.1168	0.02391	1.086e-06	rs7294591	ebi-a-GCST90001425	IgD- CD38br %lymphocyte	B cell
794	12	14317207	G	A	0.1916	-0.1438	0.02996	1.64801e-06	rs11609248	ebi-a-GCST90001425	IgD- CD38br %lymphocyte	B cell
795	12	106098314	A	G	0.0264	-0.3233	0.07216	7.68104e-06	rs17037450	ebi-a-GCST90001425	IgD- CD38br %lymphocyte	B cell
796	14	22129890	T	C	0.0382	0.2941	0.06126	1.64101e-06	rs72686093	ebi-a-GCST90001425	IgD- CD38br %lymphocyte	B cell
797	15	74539114	A	G	0.2986	-0.1167	0.02595	7.14908e-06	rs2627305	ebi-a-GCST90001425	IgD- CD38br %lymphocyte	B cell
798	16	59885737	T	C	0.635	-0.1289	0.02471	1.91898e-07	rs4785074	ebi-a-GCST90001425	IgD- CD38br %lymphocyte	B cell
799	16	81821361	C	G	0.0248	0.3562	0.07723	4.11604e-06	rs72834736	ebi-a-GCST90001425	IgD- CD38br %lymphocyte	B cell
800	22	31013921	T	G	0.0207	0.3941	0.0823	1.74699e-06	rs76348547	ebi-a-GCST90001425	IgD- CD38br %lymphocyte	B cell
801	1	41075209	T	C	0.7061	-0.1164	0.02625	9.54707e-06	rs500586	ebi-a-GCST90001426	IgD- CD38dim %lymphocyte	B cell
802	1	119873920	T	A	0.0105	0.556	0.1242	7.79902e-06	rs72691171	ebi-a-GCST90001426	IgD- CD38dim %lymphocyte	B cell
803	1	19500582	T	C	0.0027	1.034	0.2251	4.55302e-06	rs143785715	ebi-a-GCST90001426	IgD- CD38dim %lymphocyte	B cell
804	1	89286072	C	T	0.0164	0.516	0.1044	8.15793e-07	rs10922490	ebi-a-GCST90001426	IgD- CD38dim %lymphocyte	B cell
805	2	136926146	G	A	0.2069	0.1644	0.03007	4.86004e-08	rs11687597	ebi-a-GCST90001426	IgD- CD38dim %lymphocyte	B cell
806	2	238554657	C	T	0.1893	0.1571	0.03041	2.509e-07	rs7595246	ebi-a-GCST90001426	IgD- CD38dim %lymphocyte	B cell
807	4	100279851	G	A	0.0126	0.5092	0.1088	2.94002e-06	rs71612685	ebi-a-GCST90001426	IgD- CD38dim %lymphocyte	B cell
808	4	1628280	A	C	0.1104	0.1691	0.03822	9.93002e-06	rs1867929	ebi-a-GCST90001426	IgD- CD38dim %lymphocyte	B cell
809	5	89545035	G	A	0.0005	2.925	0.6491	6.80707e-06	rs114839471	ebi-a-GCST90001426	IgD- CD38dim %lymphocyte	B cell
810	5	144608340	T	A	0.2842	-0.1275	0.02694	2.27898e-06	rs17405603	ebi-a-GCST90001426	IgD- CD38dim %lymphocyte	B cell
811	6	41401285	T	C	0.0008	1.843	0.3841	1.66498e-06	rs146936090	ebi-a-GCST90001426	IgD- CD38dim %lymphocyte	B cell
812	7	22048853	T	G	0.3885	-0.1185	0.02475	1.736e-06	rs6972846	ebi-a-GCST90001426	IgD- CD38dim %lymphocyte	B cell
813	7	154618679	T	G	0.0414	0.2746	0.05995	4.77595e-06	rs78027513	ebi-a-GCST90001426	IgD- CD38dim %lymphocyte	B cell
814	8	144984956	G	A	0.5715	-0.1408	0.02438	8.25296e-09	rs7840395	ebi-a-GCST90001426	IgD- CD38dim %lymphocyte	B cell
815	8	40734662	G	A	0.1882	0.1383	0.03071	6.89096e-06	rs2137277	ebi-a-GCST90001426	IgD- CD38dim %lymphocyte	B cell
816	10	22940992	C	G	0.0172	0.4384	0.09254	2.24099e-06	rs72816858	ebi-a-GCST90001426	IgD- CD38dim %lymphocyte	B cell
817	12	54786414	C	T	0.1013	-0.2055	0.04122	6.51193e-07	rs12298227	ebi-a-GCST90001426	IgD- CD38dim %lymphocyte	B cell
818	12	53022961	T	C	0.7001	-0.1218	0.02694	6.31495e-06	rs593370	ebi-a-GCST90001426	IgD- CD38dim %lymphocyte	B cell
819	13	108957063	G	A	0.5044	0.1281	0.02404	1.05201e-07	rs9520836	ebi-a-GCST90001426	IgD- CD38dim %lymphocyte	B cell
820	15	76646870	G	A	0.0213	0.38	0.08281	4.61095e-06	rs118086652	ebi-a-GCST90001426	IgD- CD38dim %lymphocyte	B cell
821	17	2716535	T	G	0.592	-0.1257	0.02411	1.93201e-07	rs11653761	ebi-a-GCST90001426	IgD- CD38dim %lymphocyte	B cell
822	18	61418402	T	C	0.0116	0.4981	0.1104	6.63804e-06	rs145744014	ebi-a-GCST90001426	IgD- CD38dim %lymphocyte	B cell
823	19	36290177	C	T	0.2946	-0.1194	0.02653	7.05196e-06	rs652344	ebi-a-GCST90001426	IgD- CD38dim %lymphocyte	B cell
824	20	18194427	T	C	0.5678	0.1091	0.02407	6.04004e-06	rs2328245	ebi-a-GCST90001426	IgD- CD38dim %lymphocyte	B cell
825	22	27421843	T	C	0.0215	0.3766	0.08299	5.86206e-06	rs134927	ebi-a-GCST90001426	IgD- CD38dim %lymphocyte	B cell
826	1	84127219	A	C	0.23	0.1517	0.02904	1.83802e-07	rs61790670	ebi-a-GCST90001427	IgD- CD38- %lymphocyte	B cell
827	1	178417994	A	G	0.0387	-0.2855	0.06453	9.94695e-06	rs116661843	ebi-a-GCST90001427	IgD- CD38- %lymphocyte	B cell
828	1	59700800	C	T	0.2113	0.1428	0.0306	3.17497e-06	rs12128328	ebi-a-GCST90001427	IgD- CD38- %lymphocyte	B cell
829	2	119468602	G	A	0.2082	0.1358	0.03024	7.36902e-06	rs12624265	ebi-a-GCST90001427	IgD- CD38- %lymphocyte	B cell
830	2	232313158	T	C	0.2408	-0.1296	0.02879	6.93905e-06	rs12992631	ebi-a-GCST90001427	IgD- CD38- %lymphocyte	B cell
831	2	47117185	A	G	0.677	-0.1193	0.02656	7.21905e-06	rs2084194	ebi-a-GCST90001427	IgD- CD38- %lymphocyte	B cell
832	2	238550072	G	A	0.2924	0.1403	0.02729	2.84302e-07	rs6723786	ebi-a-GCST90001427	IgD- CD38- %lymphocyte	B cell
833	2	66709035	A	G	0.0509	-0.2723	0.05703	1.86698e-06	rs114551034	ebi-a-GCST90001427	IgD- CD38- %lymphocyte	B cell
834	3	191905058	C	T	0.0673	0.2178	0.04807	6.07198e-06	rs75524570	ebi-a-GCST90001427	IgD- CD38- %lymphocyte	B cell
835	4	133090875	C	G	0.0045	-0.853	0.1886	6.27004e-06	rs150378941	ebi-a-GCST90001427	IgD- CD38- %lymphocyte	B cell
836	4	134727496	T	C	0.0021	-1.231	0.2689	4.85601e-06	rs72942964	ebi-a-GCST90001427	IgD- CD38- %lymphocyte	B cell
837	4	56547047	T	C	0.8835	0.1731	0.0383	6.40796e-06	rs7676571	ebi-a-GCST90001427	IgD- CD38- %lymphocyte	B cell
838	4	25771115	A	G	0.7103	0.1211	0.02714	8.36508e-06	rs4697617	ebi-a-GCST90001427	IgD- CD38- %lymphocyte	B cell
839	4	186920475	C	G	0.1325	-0.165	0.03688	7.97003e-06	rs72711540	ebi-a-GCST90001427	IgD- CD38- %lymphocyte	B cell
840	5	144608340	T	A	0.2842	-0.1322	0.0277	1.88599e-06	rs17405603	ebi-a-GCST90001427	IgD- CD38- %lymphocyte	B cell
841	7	7871676	T	C	0.0086	0.617	0.1366	6.49696e-06	rs144625305	ebi-a-GCST90001427	IgD- CD38- %lymphocyte	B cell
842	8	144986103	C	T	0.5715	-0.1246	0.02505	6.83392e-07	rs11777835	ebi-a-GCST90001427	IgD- CD38- %lymphocyte	B cell
843	8	55620993	C	T	0.0272	0.391	0.07669	3.59104e-07	rs190799514	ebi-a-GCST90001427	IgD- CD38- %lymphocyte	B cell
844	8	55914981	C	T	0.0208	0.3985	0.08792	5.99805e-06	rs75116337	ebi-a-GCST90001427	IgD- CD38- %lymphocyte	B cell
845	8	9936753	T	C	0.0907	0.204	0.04436	4.40099e-06	rs814418	ebi-a-GCST90001427	IgD- CD38- %lymphocyte	B cell
846	11	12544361	C	T	0.5685	-0.1119	0.02508	8.39499e-06	rs4756916	ebi-a-GCST90001427	IgD- CD38- %lymphocyte	B cell
847	11	23667143	A	G	0.0207	-0.3825	0.08604	9.0261e-06	rs17234595	ebi-a-GCST90001427	IgD- CD38- %lymphocyte	B cell
848	12	54797571	G	C	0.0989	-0.1952	0.04268	4.95199e-06	rs12426629	ebi-a-GCST90001427	IgD- CD38- %lymphocyte	B cell
849	13	109144845	C	G	0.4402	0.1207	0.025	1.43999e-06	rs9514859	ebi-a-GCST90001427	IgD- CD38- %lymphocyte	B cell
850	13	108993494	G	A	0.3256	0.1408	0.02668	1.378e-07	rs12874404	ebi-a-GCST90001427	IgD- CD38- %lymphocyte	B cell
851	16	85313662	A	G	0.5167	0.1116	0.02456	5.63404e-06	rs4474666	ebi-a-GCST90001427	IgD- CD38- %lymphocyte	B cell
852	17	2716535	T	G	0.592	-0.1169	0.0249	2.77997e-06	rs11653761	ebi-a-GCST90001427	IgD- CD38- %lymphocyte	B cell
853	17	49200947	C	T	0.3155	-0.1195	0.02696	9.61192e-06	rs34157595	ebi-a-GCST90001427	IgD- CD38- %lymphocyte	B cell
854	18	60947111	C	T	0.5922	0.1163	0.02497	3.33096e-06	rs7236090	ebi-a-GCST90001427	IgD- CD38- %lymphocyte	B cell
855	21	42362418	G	C	0.0126	-0.5436	0.1119	1.24e-06	rs77741094	ebi-a-GCST90001427	IgD- CD38- %lymphocyte	B cell
856	1	214958496	T	G	0.0956	0.1953	0.04221	3.85496e-06	rs112904733	ebi-a-GCST90001428	IgD- CD38dim %B cell	B cell
857	1	40387371	C	T	0.0004	-2.636	0.5937	9.30593e-06	rs143109147	ebi-a-GCST90001428	IgD- CD38dim %B cell	B cell
858	1	232094153	T	C	0.0055	-0.7345	0.1635	7.23003e-06	rs12118242	ebi-a-GCST90001428	IgD- CD38dim %B cell	B cell
859	1	233050029	C	G	0.0109	-0.5857	0.1138	2.81002e-07	rs9424499	ebi-a-GCST90001428	IgD- CD38dim %B cell	B cell
860	2	136864703	A	G	0.1987	0.1484	0.03147	2.48599e-06	rs16832731	ebi-a-GCST90001428	IgD- CD38dim %B cell	B cell
861	3	106834795	G	A	0.0019	-1.341	0.296	6.05703e-06	rs138919897	ebi-a-GCST90001428	IgD- CD38dim %B cell	B cell
862	3	106275239	C	T	0.0334	0.3323	0.07083	2.81799e-06	rs73205209	ebi-a-GCST90001428	IgD- CD38dim %B cell	B cell
863	3	8695105	A	G	0.0388	-0.2872	0.06245	4.40697e-06	rs111854570	ebi-a-GCST90001428	IgD- CD38dim %B cell	B cell
864	5	89545035	G	A	0.0005	3.03	0.6695	6.21799e-06	rs114839471	ebi-a-GCST90001428	IgD- CD38dim %B cell	B cell
865	5	144609363	T	C	0.2374	-0.1389	0.02884	1.51098e-06	rs17405749	ebi-a-GCST90001428	IgD- CD38dim %B cell	B cell
866	5	11638274	T	C	0.0247	-0.3593	0.07955	6.50205e-06	rs80088375	ebi-a-GCST90001428	IgD- CD38dim %B cell	B cell
867	6	125594743	A	G	0.0093	0.6398	0.1253	3.46497e-07	rs75273600	ebi-a-GCST90001428	IgD- CD38dim %B cell	B cell
868	7	28192280	T	C	0.5576	-0.1154	0.02601	9.41499e-06	rs849133	ebi-a-GCST90001428	IgD- CD38dim %B cell	B cell
869	9	75147206	T	C	0.0148	-0.4565	0.1023	8.36296e-06	rs146267894	ebi-a-GCST90001428	IgD- CD38dim %B cell	B cell
870	10	132983821	T	C	0.248	-0.136	0.02815	1.41101e-06	rs2397752	ebi-a-GCST90001428	IgD- CD38dim %B cell	B cell
871	10	10573290	G	T	0.0524	-0.246	0.05509	8.23209e-06	rs117987395	ebi-a-GCST90001428	IgD- CD38dim %B cell	B cell
872	11	128322602	A	G	0.029	-0.3698	0.07231	3.31002e-07	rs80216562	ebi-a-GCST90001428	IgD- CD38dim %B cell	B cell
873	11	11033950	A	G	0.4035	-0.1167	0.02529	4.11396e-06	rs10743163	ebi-a-GCST90001428	IgD- CD38dim %B cell	B cell
874	12	121343559	C	A	0.0305	0.321	0.07254	9.93002e-06	rs61946381	ebi-a-GCST90001428	IgD- CD38dim %B cell	B cell
875	12	57302799	C	A	0.7518	-0.1293	0.02904	8.82308e-06	rs1846398	ebi-a-GCST90001428	IgD- CD38dim %B cell	B cell
876	13	19499423	A	G	0.359	0.1177	0.02529	3.36202e-06	rs4038038	ebi-a-GCST90001428	IgD- CD38dim %B cell	B cell
877	15	77402748	G	C	0.0078	0.651	0.1451	7.416e-06	rs117227598	ebi-a-GCST90001428	IgD- CD38dim %B cell	B cell
878	16	81916912	G	A	0.1288	-0.1701	0.0366	3.48097e-06	rs11548656	ebi-a-GCST90001428	IgD- CD38dim %B cell	B cell
879	17	49605668	T	C	0.0515	0.2621	0.05581	2.73697e-06	rs75659776	ebi-a-GCST90001428	IgD- CD38dim %B cell	B cell
880	17	41946947	C	A	0.0593	-0.2358	0.05299	8.88894e-06	rs117541917	ebi-a-GCST90001428	IgD- CD38dim %B cell	B cell
881	20	6688542	C	G	0.0038	0.887	0.196	6.221e-06	rs113530462	ebi-a-GCST90001428	IgD- CD38dim %B cell	B cell
882	1	247700906	G	A	0.108	0.1734	0.03817	5.72506e-06	rs1919856	ebi-a-GCST90001429	IgD+ CD38br %lymphocyte	B cell
883	2	16464977	C	T	0.3243	-0.1278	0.02599	9.105e-07	rs11682311	ebi-a-GCST90001429	IgD+ CD38br %lymphocyte	B cell
884	2	97558150	C	T	0.1232	-0.1658	0.03741	9.60395e-06	rs4907205	ebi-a-GCST90001429	IgD+ CD38br %lymphocyte	B cell
885	2	105587803	C	T	0.0368	-0.3597	0.06402	2.067e-08	rs140380950	ebi-a-GCST90001429	IgD+ CD38br %lymphocyte	B cell
886	3	183195708	G	A	0.9739	0.3352	0.07432	6.66807e-06	rs2686423	ebi-a-GCST90001429	IgD+ CD38br %lymphocyte	B cell
887	4	15915069	A	G	0.0194	-0.4243	0.08741	1.25901e-06	rs76112278	ebi-a-GCST90001429	IgD+ CD38br %lymphocyte	B cell
888	4	38379833	C	T	0.0361	-0.283	0.06349	8.55697e-06	rs7667070	ebi-a-GCST90001429	IgD+ CD38br %lymphocyte	B cell
889	5	498773	A	G	0.001	1.792	0.3659	1.011e-06	rs78658073	ebi-a-GCST90001429	IgD+ CD38br %lymphocyte	B cell
890	5	158276610	A	G	0.0814	-0.2327	0.04501	2.46598e-07	rs80330977	ebi-a-GCST90001429	IgD+ CD38br %lymphocyte	B cell
891	5	18919526	A	G	0.2299	-0.1368	0.02874	2.02502e-06	rs76660971	ebi-a-GCST90001429	IgD+ CD38br %lymphocyte	B cell
892	6	31562150	A	G	0.1722	-0.1653	0.03649	6.07393e-06	rs2857599	ebi-a-GCST90001429	IgD+ CD38br %lymphocyte	B cell
893	7	48791017	A	T	0.0159	-0.4644	0.09659	1.58599e-06	rs117772462	ebi-a-GCST90001429	IgD+ CD38br %lymphocyte	B cell
894	7	190115	A	G	0.9375	-0.2347	0.05014	2.95597e-06	rs11185560	ebi-a-GCST90001429	IgD+ CD38br %lymphocyte	B cell
895	8	130602281	C	A	0.7321	0.126	0.02692	2.988e-06	rs10103048	ebi-a-GCST90001429	IgD+ CD38br %lymphocyte	B cell
896	8	118255950	A	C	0.5309	-0.1213	0.02451	7.75908e-07	rs1695681	ebi-a-GCST90001429	IgD+ CD38br %lymphocyte	B cell
897	9	115678594	T	A	0.2789	0.1232	0.02752	7.74908e-06	rs13300113	ebi-a-GCST90001429	IgD+ CD38br %lymphocyte	B cell
898	10	63723909	T	C	0.6458	-0.116	0.02553	5.66304e-06	rs10821937	ebi-a-GCST90001429	IgD+ CD38br %lymphocyte	B cell
899	11	15377699	A	G	0.1722	0.1495	0.03227	3.73603e-06	rs10832409	ebi-a-GCST90001429	IgD+ CD38br %lymphocyte	B cell
900	12	110228055	T	C	0.0231	0.3875	0.07937	1.08901e-06	rs11068290	ebi-a-GCST90001429	IgD+ CD38br %lymphocyte	B cell
901	12	75564449	A	C	0.0161	-0.4624	0.09688	1.88599e-06	rs59879144	ebi-a-GCST90001429	IgD+ CD38br %lymphocyte	B cell
902	12	61758121	G	C	0.4739	0.1102	0.02441	6.485e-06	rs10877626	ebi-a-GCST90001429	IgD+ CD38br %lymphocyte	B cell
903	12	27184482	G	A	0.0129	-0.4731	0.1058	7.92501e-06	rs17408660	ebi-a-GCST90001429	IgD+ CD38br %lymphocyte	B cell
904	14	43915569	T	C	0.0107	-0.5382	0.1197	7.06708e-06	rs75589249	ebi-a-GCST90001429	IgD+ CD38br %lymphocyte	B cell
905	14	22499870	A	T	0.1157	0.1771	0.03756	2.503e-06	rs3811315	ebi-a-GCST90001429	IgD+ CD38br %lymphocyte	B cell
906	16	84759446	C	T	0.8141	-0.1525	0.03097	8.88403e-07	rs2216762	ebi-a-GCST90001429	IgD+ CD38br %lymphocyte	B cell
907	17	8639905	A	G	0.5022	0.1158	0.02425	1.86299e-06	rs60521331	ebi-a-GCST90001429	IgD+ CD38br %lymphocyte	B cell
908	21	16767346	G	A	0.0185	-0.3886	0.0872	8.58796e-06	rs55708924	ebi-a-GCST90001429	IgD+ CD38br %lymphocyte	B cell
909	1	40387371	C	T	0.0004	2.959	0.5843	4.27701e-07	rs143109147	ebi-a-GCST90001430	IgD+ CD38dim %lymphocyte	B cell
910	2	12243809	A	G	0.1607	0.1449	0.0327	9.68902e-06	rs55877424	ebi-a-GCST90001430	IgD+ CD38dim %lymphocyte	B cell
911	3	41659628	T	C	0.007	0.6348	0.1427	8.93902e-06	rs149290264	ebi-a-GCST90001430	IgD+ CD38dim %lymphocyte	B cell
912	3	80085882	A	T	0.0004	2.439	0.5502	9.58893e-06	rs182174914	ebi-a-GCST90001430	IgD+ CD38dim %lymphocyte	B cell
913	3	193840329	T	C	0.2486	-0.1262	0.02775	5.61798e-06	rs10933716	ebi-a-GCST90001430	IgD+ CD38dim %lymphocyte	B cell
914	3	115393238	T	C	0.1982	0.1411	0.0308	4.74395e-06	rs28399382	ebi-a-GCST90001430	IgD+ CD38dim %lymphocyte	B cell
915	4	61631854	A	C	0.2433	0.1272	0.02842	7.89405e-06	rs28654727	ebi-a-GCST90001430	IgD+ CD38dim %lymphocyte	B cell
916	4	170331972	G	T	0.4702	0.1165	0.02467	2.42298e-06	rs6831487	ebi-a-GCST90001430	IgD+ CD38dim %lymphocyte	B cell
917	5	158317602	A	T	0.0788	-0.2112	0.04633	5.32304e-06	rs75512885	ebi-a-GCST90001430	IgD+ CD38dim %lymphocyte	B cell
918	5	118216796	A	T	0.0826	-0.2012	0.04413	5.292e-06	rs1510971	ebi-a-GCST90001430	IgD+ CD38dim %lymphocyte	B cell
919	5	160198880	C	T	0.1737	0.1502	0.03243	3.75301e-06	rs12516105	ebi-a-GCST90001430	IgD+ CD38dim %lymphocyte	B cell
920	6	31240635	C	G	0.1131	-0.1912	0.04275	7.92501e-06	rs4361609	ebi-a-GCST90001430	IgD+ CD38dim %lymphocyte	B cell
921	6	166502048	C	G	0.4346	0.1106	0.0246	7.11607e-06	rs9459562	ebi-a-GCST90001430	IgD+ CD38dim %lymphocyte	B cell
922	7	77469688	T	A	0.048	-0.2544	0.05663	7.26106e-06	rs34910780	ebi-a-GCST90001430	IgD+ CD38dim %lymphocyte	B cell
923	7	123275484	T	A	0.0927	0.2018	0.04179	1.417e-06	rs62474511	ebi-a-GCST90001430	IgD+ CD38dim %lymphocyte	B cell
924	7	155224134	C	T	0.0265	-0.3385	0.07465	5.96898e-06	rs4716961	ebi-a-GCST90001430	IgD+ CD38dim %lymphocyte	B cell
925	8	130582787	C	T	0.1978	-0.1537	0.03026	3.95704e-07	rs7840067	ebi-a-GCST90001430	IgD+ CD38dim %lymphocyte	B cell
926	8	75515052	C	G	0.0387	0.3011	0.06365	2.32199e-06	rs533239981	ebi-a-GCST90001430	IgD+ CD38dim %lymphocyte	B cell
927	8	60077245	A	G	0.0204	-0.4228	0.08863	1.91298e-06	rs60953943	ebi-a-GCST90001430	IgD+ CD38dim %lymphocyte	B cell
928	10	56638876	C	A	0.0639	0.2233	0.0485	4.30299e-06	rs76400856	ebi-a-GCST90001430	IgD+ CD38dim %lymphocyte	B cell
929	10	97801073	A	C	0.0302	0.348	0.07127	1.09199e-06	rs74151247	ebi-a-GCST90001430	IgD+ CD38dim %lymphocyte	B cell
930	12	110312229	C	T	0.0249	0.3651	0.07896	3.91201e-06	rs75319860	ebi-a-GCST90001430	IgD+ CD38dim %lymphocyte	B cell
931	13	104519594	G	A	0.0011	1.581	0.3506	6.69006e-06	rs139695291	ebi-a-GCST90001430	IgD+ CD38dim %lymphocyte	B cell
932	13	72428296	A	G	0.0126	0.503	0.1077	3.125e-06	rs75474045	ebi-a-GCST90001430	IgD+ CD38dim %lymphocyte	B cell
933	13	108993494	G	A	0.3256	0.1366	0.02617	1.89601e-07	rs12874404	ebi-a-GCST90001430	IgD+ CD38dim %lymphocyte	B cell
934	14	65713895	A	G	0.0662	-0.2347	0.04969	2.40099e-06	rs116844769	ebi-a-GCST90001430	IgD+ CD38dim %lymphocyte	B cell
935	16	84754964	A	C	0.4851	0.1233	0.02445	4.77903e-07	rs16974449	ebi-a-GCST90001430	IgD+ CD38dim %lymphocyte	B cell
936	17	8639905	A	G	0.5022	0.1214	0.02433	6.26095e-07	rs60521331	ebi-a-GCST90001430	IgD+ CD38dim %lymphocyte	B cell
937	17	2731370	T	C	0.4884	-0.1167	0.0237	8.83894e-07	rs11657531	ebi-a-GCST90001430	IgD+ CD38dim %lymphocyte	B cell
938	19	11508177	A	G	0.0793	0.1953	0.04406	9.56996e-06	rs2291516	ebi-a-GCST90001430	IgD+ CD38dim %lymphocyte	B cell
939	19	53039110	A	G	0.4571	0.1258	0.02423	2.18902e-07	rs655580	ebi-a-GCST90001430	IgD+ CD38dim %lymphocyte	B cell
940	20	44724305	G	A	0.6172	-0.1184	0.02588	4.94698e-06	rs6131010	ebi-a-GCST90001430	IgD+ CD38dim %lymphocyte	B cell
941	21	16767346	G	A	0.0185	-0.4222	0.08736	1.39801e-06	rs55708924	ebi-a-GCST90001430	IgD+ CD38dim %lymphocyte	B cell
942	21	36295623	A	C	0.015	-0.4492	0.09996	7.21207e-06	rs143518319	ebi-a-GCST90001430	IgD+ CD38dim %lymphocyte	B cell
943	21	47606966	T	C	0.0577	0.2463	0.05243	2.72101e-06	rs142838362	ebi-a-GCST90001430	IgD+ CD38dim %lymphocyte	B cell
944	3	44741083	G	C	0.0263	-0.3548	0.07767	5.08101e-06	rs149701635	ebi-a-GCST90001431	IgD+ CD38- %lymphocyte	B cell
945	3	8847483	A	C	0.7471	-0.1352	0.02849	2.15899e-06	rs35088452	ebi-a-GCST90001431	IgD+ CD38- %lymphocyte	B cell
946	5	114821667	C	T	0.0946	-0.199	0.04272	3.304e-06	rs6895553	ebi-a-GCST90001431	IgD+ CD38- %lymphocyte	B cell
947	5	136421498	G	T	0.0137	-0.5085	0.1078	2.49902e-06	rs78009119	ebi-a-GCST90001431	IgD+ CD38- %lymphocyte	B cell
948	5	157655991	A	T	0.0495	-0.2682	0.05762	3.36001e-06	rs77055472	ebi-a-GCST90001431	IgD+ CD38- %lymphocyte	B cell
949	6	130521070	C	T	0.2014	-0.1427	0.03115	4.74996e-06	rs12197754	ebi-a-GCST90001431	IgD+ CD38- %lymphocyte	B cell
950	7	7871676	T	C	0.0086	0.6141	0.1364	6.89795e-06	rs144625305	ebi-a-GCST90001431	IgD+ CD38- %lymphocyte	B cell
951	10	85447519	C	T	0.7213	0.1272	0.02784	5.05196e-06	rs12763172	ebi-a-GCST90001431	IgD+ CD38- %lymphocyte	B cell
952	11	21411891	C	T	0.0964	0.1892	0.04126	4.66305e-06	rs12146653	ebi-a-GCST90001431	IgD+ CD38- %lymphocyte	B cell
953	12	129349167	G	A	0.0618	-0.2515	0.05194	1.33999e-06	rs12829274	ebi-a-GCST90001431	IgD+ CD38- %lymphocyte	B cell
954	12	69228178	C	T	0.1288	-0.1789	0.03729	1.66399e-06	rs3730631	ebi-a-GCST90001431	IgD+ CD38- %lymphocyte	B cell
955	13	108993494	G	A	0.3256	0.1714	0.02663	1.385e-10	rs12874404	ebi-a-GCST90001431	IgD+ CD38- %lymphocyte	B cell
956	13	34506073	G	A	0.0003	3.09	0.683	6.25101e-06	rs112782756	ebi-a-GCST90001431	IgD+ CD38- %lymphocyte	B cell
957	13	21566923	T	C	0.1413	-0.1589	0.0357	8.76597e-06	rs2003291	ebi-a-GCST90001431	IgD+ CD38- %lymphocyte	B cell
958	14	96205838	C	G	0.045	0.3532	0.058	1.24701e-09	rs77762131	ebi-a-GCST90001431	IgD+ CD38- %lymphocyte	B cell
959	14	94852219	A	G	0.0179	0.448	0.09406	1.98299e-06	rs72706301	ebi-a-GCST90001431	IgD+ CD38- %lymphocyte	B cell
960	14	52536948	T	C	0.0036	-0.9621	0.2156	8.35699e-06	rs149731447	ebi-a-GCST90001431	IgD+ CD38- %lymphocyte	B cell
961	15	44517689	A	G	0.0181	-0.4323	0.09225	2.88602e-06	rs10444793	ebi-a-GCST90001431	IgD+ CD38- %lymphocyte	B cell
962	17	2728777	G	C	0.4918	-0.1135	0.02418	2.76599e-06	rs28594458	ebi-a-GCST90001431	IgD+ CD38- %lymphocyte	B cell
963	21	41083050	A	G	0.0175	0.4662	0.09386	7.13608e-07	rs62235484	ebi-a-GCST90001431	IgD+ CD38- %lymphocyte	B cell
964	22	45666517	T	C	0.0379	-0.3003	0.06556	4.80895e-06	rs78007261	ebi-a-GCST90001431	IgD+ CD38- %lymphocyte	B cell
965	1	8009985	T	C	0.0201	-0.3961	0.08527	3.51901e-06	rs75766272	ebi-a-GCST90001432	Unsw Mem %lymphocyte	B cell
966	3	32512523	G	A	0.1761	0.1461	0.0323	6.29999e-06	rs56326639	ebi-a-GCST90001432	Unsw Mem %lymphocyte	B cell
967	6	150197022	T	C	0.1838	-0.1494	0.03221	3.62001e-06	rs6557137	ebi-a-GCST90001432	Unsw Mem %lymphocyte	B cell
968	7	7871676	T	C	0.0086	0.5993	0.1343	8.30004e-06	rs144625305	ebi-a-GCST90001432	Unsw Mem %lymphocyte	B cell
969	8	1552537	C	T	0.9661	-0.3254	0.06746	1.47099e-06	rs2956955	ebi-a-GCST90001432	Unsw Mem %lymphocyte	B cell
970	8	144986071	G	A	0.0319	-0.3185	0.06842	3.34503e-06	rs141247883	ebi-a-GCST90001432	Unsw Mem %lymphocyte	B cell
971	9	37390411	G	A	0.1435	-0.1601	0.03523	5.67806e-06	rs57757402	ebi-a-GCST90001432	Unsw Mem %lymphocyte	B cell
972	9	808529	G	T	0.4521	0.1189	0.02437	1.12101e-06	rs11794578	ebi-a-GCST90001432	Unsw Mem %lymphocyte	B cell
973	9	16899526	A	G	0.9784	0.3622	0.08185	9.91197e-06	rs10119513	ebi-a-GCST90001432	Unsw Mem %lymphocyte	B cell
974	11	10437096	C	T	0.3087	-0.1182	0.02642	7.88206e-06	rs10840410	ebi-a-GCST90001432	Unsw Mem %lymphocyte	B cell
975	11	132159459	A	C	0.1296	-0.1638	0.03684	9.00409e-06	rs10894530	ebi-a-GCST90001432	Unsw Mem %lymphocyte	B cell
976	12	109368119	C	G	0.013	0.501	0.107	2.95801e-06	rs143553941	ebi-a-GCST90001432	Unsw Mem %lymphocyte	B cell
977	12	129349167	G	A	0.0618	-0.2536	0.0511	7.30601e-07	rs12829274	ebi-a-GCST90001432	Unsw Mem %lymphocyte	B cell
978	13	50212885	T	C	0.02	0.5455	0.08807	6.53597e-10	rs73192651	ebi-a-GCST90001432	Unsw Mem %lymphocyte	B cell
979	13	108993494	G	A	0.3256	0.1827	0.02625	4.02346e-12	rs12874404	ebi-a-GCST90001432	Unsw Mem %lymphocyte	B cell
980	13	46224092	G	A	0.001	1.799	0.3838	2.857e-06	rs557577736	ebi-a-GCST90001432	Unsw Mem %lymphocyte	B cell
981	14	96205838	C	G	0.045	0.3287	0.05701	8.74903e-09	rs77762131	ebi-a-GCST90001432	Unsw Mem %lymphocyte	B cell
982	14	94936964	C	T	0.5737	-0.1203	0.02463	1.08201e-06	rs8014978	ebi-a-GCST90001432	Unsw Mem %lymphocyte	B cell
983	16	86794463	G	C	0.0174	0.416	0.08833	2.57099e-06	rs112135308	ebi-a-GCST90001432	Unsw Mem %lymphocyte	B cell
984	17	2715961	C	A	0.4903	-0.1271	0.02394	1.16099e-07	rs11657759	ebi-a-GCST90001432	Unsw Mem %lymphocyte	B cell
985	19	14993354	A	G	0.0435	-0.2695	0.05778	3.20797e-06	rs7254039	ebi-a-GCST90001432	Unsw Mem %lymphocyte	B cell
986	20	44730245	A	G	0.6359	-0.1525	0.02629	7.19797e-09	rs6032660	ebi-a-GCST90001432	Unsw Mem %lymphocyte	B cell
987	20	10454080	G	A	0.0228	-0.3702	0.08274	7.91699e-06	rs76762356	ebi-a-GCST90001432	Unsw Mem %lymphocyte	B cell
988	22	22613458	T	C	0.074	0.2264	0.04694	1.467e-06	rs55712190	ebi-a-GCST90001432	Unsw Mem %lymphocyte	B cell
989	1	217179038	C	T	0.0706	-0.2462	0.04816	3.32897e-07	rs2789568	ebi-a-GCST90001433	IgD- CD27- %lymphocyte	B cell
990	1	160254955	A	G	0.0472	-0.2734	0.0574	1.97301e-06	rs113442137	ebi-a-GCST90001433	IgD- CD27- %lymphocyte	B cell
991	1	113524501	T	C	0.0312	-0.3248	0.07016	3.79997e-06	rs185621536	ebi-a-GCST90001433	IgD- CD27- %lymphocyte	B cell
992	2	56616595	A	T	0.7882	-0.1469	0.03041	1.42498e-06	rs7606024	ebi-a-GCST90001433	IgD- CD27- %lymphocyte	B cell
993	3	32533246	C	T	0.0562	-0.3044	0.05397	1.83101e-08	rs35574803	ebi-a-GCST90001433	IgD- CD27- %lymphocyte	B cell
994	4	99437210	C	T	0.0194	0.4221	0.08746	1.45301e-06	rs78756830	ebi-a-GCST90001433	IgD- CD27- %lymphocyte	B cell
995	5	84064142	T	C	0.9301	-0.2241	0.04812	3.31398e-06	rs12654363	ebi-a-GCST90001433	IgD- CD27- %lymphocyte	B cell
996	6	4201348	T	C	0.0257	-0.3731	0.08152	4.87304e-06	rs191610741	ebi-a-GCST90001433	IgD- CD27- %lymphocyte	B cell
997	6	164610887	G	T	0.5868	0.114	0.02536	7.13198e-06	rs807894	ebi-a-GCST90001433	IgD- CD27- %lymphocyte	B cell
998	7	38757409	G	A	0.6033	-0.113	0.02548	9.38793e-06	rs1978170	ebi-a-GCST90001433	IgD- CD27- %lymphocyte	B cell
999	9	25294308	A	G	0.0279	-0.3442	0.07449	3.96798e-06	rs78763642	ebi-a-GCST90001433	IgD- CD27- %lymphocyte	B cell
1000	12	6553016	G	A	0.5341	0.1325	0.02454	7.13296e-08	rs2250246	ebi-a-GCST90001433	IgD- CD27- %lymphocyte	B cell
1001	16	7452768	T	A	0.0543	-0.239	0.05358	8.41608e-06	rs77114347	ebi-a-GCST90001433	IgD- CD27- %lymphocyte	B cell
1002	18	60857029	A	G	0.6726	-0.1285	0.02642	1.20401e-06	rs4941188	ebi-a-GCST90001433	IgD- CD27- %lymphocyte	B cell
1003	19	8814367	T	C	0.1551	-0.1612	0.03377	1.87499e-06	rs111407982	ebi-a-GCST90001433	IgD- CD27- %lymphocyte	B cell
1004	19	15011442	C	T	0.0722	-0.2227	0.04722	2.49799e-06	rs7260348	ebi-a-GCST90001433	IgD- CD27- %lymphocyte	B cell
1005	20	47313887	C	T	0.0239	0.3695	0.08021	4.22698e-06	rs77126700	ebi-a-GCST90001433	IgD- CD27- %lymphocyte	B cell
1006	20	44747947	G	T	0.6313	0.317	0.02622	4.97966e-33	rs4810485	ebi-a-GCST90001433	IgD- CD27- %lymphocyte	B cell
1007	2	238554657	C	T	0.1893	0.1684	0.03143	8.91908e-08	rs7595246	ebi-a-GCST90001434	Sw mem %lymphocyte	B cell
1008	2	136967396	C	T	0.1957	0.1674	0.03168	1.341e-07	rs1519526	ebi-a-GCST90001434	Sw mem %lymphocyte	B cell
1009	3	32533010	T	C	0.1493	0.1649	0.0355	3.535e-06	rs7640978	ebi-a-GCST90001434	Sw mem %lymphocyte	B cell
1010	4	100572746	T	C	0.03	0.3178	0.07088	7.56397e-06	rs17029267	ebi-a-GCST90001434	Sw mem %lymphocyte	B cell
1011	5	165581566	A	G	0.2492	0.1313	0.02902	6.22702e-06	rs62382785	ebi-a-GCST90001434	Sw mem %lymphocyte	B cell
1012	5	144608340	T	A	0.2842	-0.1343	0.02781	1.44202e-06	rs17405603	ebi-a-GCST90001434	Sw mem %lymphocyte	B cell
1013	8	55620993	C	T	0.0272	0.3656	0.07711	2.20298e-06	rs190799514	ebi-a-GCST90001434	Sw mem %lymphocyte	B cell
1014	8	144984956	G	A	0.5715	-0.1437	0.02516	1.21099e-08	rs7840395	ebi-a-GCST90001434	Sw mem %lymphocyte	B cell
1015	8	9936753	T	C	0.0907	0.199	0.04491	9.6801e-06	rs814418	ebi-a-GCST90001434	Sw mem %lymphocyte	B cell
1016	11	94589940	T	C	0.0025	1.115	0.2283	1.083e-06	rs118076634	ebi-a-GCST90001434	Sw mem %lymphocyte	B cell
1017	12	54797571	G	C	0.0989	-0.2182	0.04316	4.52397e-07	rs12426629	ebi-a-GCST90001434	Sw mem %lymphocyte	B cell
1018	13	109151489	T	C	0.4387	0.1133	0.02505	6.35902e-06	rs726449	ebi-a-GCST90001434	Sw mem %lymphocyte	B cell
1019	13	108957063	G	A	0.5044	0.1567	0.02479	2.91199e-10	rs9520836	ebi-a-GCST90001434	Sw mem %lymphocyte	B cell
1020	17	2716535	T	G	0.592	-0.1491	0.02489	2.298e-09	rs11653761	ebi-a-GCST90001434	Sw mem %lymphocyte	B cell
1021	18	61418402	T	C	0.0116	0.5148	0.1143	6.92293e-06	rs145744014	ebi-a-GCST90001434	Sw mem %lymphocyte	B cell
1022	19	14698416	A	C	0.0319	0.311	0.06986	8.77708e-06	rs138728953	ebi-a-GCST90001434	Sw mem %lymphocyte	B cell
1023	19	652628	T	C	0.1219	0.17	0.03776	6.95296e-06	rs117231919	ebi-a-GCST90001434	Sw mem %lymphocyte	B cell
1024	19	645485	T	C	0.0049	-0.7635	0.1715	8.80299e-06	rs377621503	ebi-a-GCST90001434	Sw mem %lymphocyte	B cell
1025	1	102236814	T	C	0.0005	2.328	0.4961	2.79402e-06	rs141365416	ebi-a-GCST90001435	PB/PC %lymphocyte	B cell
1026	2	187165335	T	A	0.0008	2.608	0.5526	2.46598e-06	rs148362575	ebi-a-GCST90001435	PB/PC %lymphocyte	B cell
1027	3	117331256	T	C	0.0011	1.756	0.3749	2.922e-06	rs116540222	ebi-a-GCST90001435	PB/PC %lymphocyte	B cell
1028	5	1297918	C	T	0.7401	0.1298	0.028	3.66902e-06	rs7449190	ebi-a-GCST90001435	PB/PC %lymphocyte	B cell
1029	6	5266557	G	A	0.0124	0.5223	0.1088	1.65299e-06	rs61294310	ebi-a-GCST90001435	PB/PC %lymphocyte	B cell
1030	7	151002534	T	G	0.0447	0.2681	0.05848	4.69505e-06	rs13244540	ebi-a-GCST90001435	PB/PC %lymphocyte	B cell
1031	8	118376967	A	G	0.2815	-0.1218	0.02685	5.97998e-06	rs62519719	ebi-a-GCST90001435	PB/PC %lymphocyte	B cell
1032	8	24549984	C	T	0.0279	0.351	0.07464	2.65497e-06	rs74326785	ebi-a-GCST90001435	PB/PC %lymphocyte	B cell
1033	9	92219945	T	C	0.0678	-0.2314	0.04918	2.62398e-06	rs3138500	ebi-a-GCST90001435	PB/PC %lymphocyte	B cell
1034	10	130483163	A	C	0.1608	-0.1755	0.03276	9.03795e-08	rs12412378	ebi-a-GCST90001435	PB/PC %lymphocyte	B cell
1035	11	69277078	A	G	0.1359	-0.158	0.03558	9.27492e-06	rs1938685	ebi-a-GCST90001435	PB/PC %lymphocyte	B cell
1036	11	91973528	G	T	0.3001	-0.1183	0.02654	8.57196e-06	rs897989	ebi-a-GCST90001435	PB/PC %lymphocyte	B cell
1037	11	117526440	A	G	0.0015	1.624	0.3466	2.90603e-06	rs55728331	ebi-a-GCST90001435	PB/PC %lymphocyte	B cell
1038	12	6409619	A	G	0.1596	0.1516	0.03371	7.12197e-06	rs10849436	ebi-a-GCST90001435	PB/PC %lymphocyte	B cell
1039	13	93740906	A	G	0.3142	0.1167	0.02638	9.94489e-06	rs1838357	ebi-a-GCST90001435	PB/PC %lymphocyte	B cell
1040	16	59885737	T	C	0.6349	-0.1403	0.02562	4.61998e-08	rs4785074	ebi-a-GCST90001435	PB/PC %lymphocyte	B cell
1041	19	49529379	C	T	0.853	-0.1601	0.035	4.94903e-06	rs7255292	ebi-a-GCST90001435	PB/PC %lymphocyte	B cell
1042	21	16916284	T	C	0.2244	-0.1294	0.02876	7.04304e-06	rs8132059	ebi-a-GCST90001435	PB/PC %lymphocyte	B cell
1043	22	19729361	G	A	0.2882	0.1295	0.02684	1.45301e-06	rs11089305	ebi-a-GCST90001435	PB/PC %lymphocyte	B cell
1044	1	39385714	A	G	0.0354	0.2864	0.06412	8.202e-06	rs75414548	ebi-a-GCST90001436	Memory B cell %lymphocyte	B cell
1045	1	8009985	T	C	0.0201	-0.3971	0.08543	3.46003e-06	rs75766272	ebi-a-GCST90001436	Memory B cell %lymphocyte	B cell
1046	1	150547747	A	G	0.5429	-0.1135	0.02517	6.73907e-06	rs878471	ebi-a-GCST90001436	Memory B cell %lymphocyte	B cell
1047	3	147613080	G	T	0.3031	0.1242	0.02655	2.98401e-06	rs12636848	ebi-a-GCST90001436	Memory B cell %lymphocyte	B cell
1048	4	142016471	A	G	0.0115	-0.5299	0.1157	4.78597e-06	rs143003356	ebi-a-GCST90001436	Memory B cell %lymphocyte	B cell
1049	5	148410250	A	C	0.0005	2.518	0.5212	1.41198e-06	rs17708396	ebi-a-GCST90001436	Memory B cell %lymphocyte	B cell
1050	5	114821667	C	T	0.0946	-0.1889	0.04221	7.88297e-06	rs6895553	ebi-a-GCST90001436	Memory B cell %lymphocyte	B cell
1051	6	107001456	T	A	0.8254	-0.1473	0.0326	6.38705e-06	rs1770731	ebi-a-GCST90001436	Memory B cell %lymphocyte	B cell
1052	6	101891742	C	T	0.1057	-0.2033	0.03964	3.08496e-07	rs74505387	ebi-a-GCST90001436	Memory B cell %lymphocyte	B cell
1053	6	1163541	G	A	0.8222	-0.144	0.03208	7.39299e-06	rs410173	ebi-a-GCST90001436	Memory B cell %lymphocyte	B cell
1054	7	7871676	T	C	0.0086	0.6141	0.1347	5.31202e-06	rs144625305	ebi-a-GCST90001436	Memory B cell %lymphocyte	B cell
1055	8	1626220	T	C	0.9547	-0.2635	0.05776	5.25001e-06	rs6558507	ebi-a-GCST90001436	Memory B cell %lymphocyte	B cell
1056	8	145158607	A	G	0.2153	0.1453	0.02991	1.242e-06	rs34173062	ebi-a-GCST90001436	Memory B cell %lymphocyte	B cell
1057	10	85447519	C	T	0.7213	0.132	0.02749	1.637e-06	rs12763172	ebi-a-GCST90001436	Memory B cell %lymphocyte	B cell
1058	11	132145598	G	A	0.1134	-0.1793	0.03894	4.27602e-06	rs10791220	ebi-a-GCST90001436	Memory B cell %lymphocyte	B cell
1059	11	102043400	A	G	0.5364	0.1112	0.0245	5.85706e-06	rs11225155	ebi-a-GCST90001436	Memory B cell %lymphocyte	B cell
1060	13	107914821	T	C	0.0015	1.357	0.3052	8.92093e-06	rs74839056	ebi-a-GCST90001436	Memory B cell %lymphocyte	B cell
1061	13	46224092	G	A	0.001	1.799	0.3851	3.10699e-06	rs557577736	ebi-a-GCST90001436	Memory B cell %lymphocyte	B cell
1062	13	108993494	G	A	0.3256	0.2221	0.0262	3.31284e-17	rs12874404	ebi-a-GCST90001436	Memory B cell %lymphocyte	B cell
1063	13	109144845	C	G	0.4402	0.112	0.02469	5.93403e-06	rs9514859	ebi-a-GCST90001436	Memory B cell %lymphocyte	B cell
1064	13	50212885	T	C	0.02	0.442	0.08807	5.43801e-07	rs73192651	ebi-a-GCST90001436	Memory B cell %lymphocyte	B cell
1065	14	96205838	C	G	0.045	0.3049	0.05737	1.13201e-07	rs77762131	ebi-a-GCST90001436	Memory B cell %lymphocyte	B cell
1066	14	63009549	A	G	0.5141	0.1136	0.02464	4.17004e-06	rs974368	ebi-a-GCST90001436	Memory B cell %lymphocyte	B cell
1067	15	24733764	G	A	0.0025	1.237	0.2495	7.49307e-07	rs139196765	ebi-a-GCST90001436	Memory B cell %lymphocyte	B cell
1068	17	2716535	T	G	0.592	-0.1359	0.02451	3.17497e-08	rs11653761	ebi-a-GCST90001436	Memory B cell %lymphocyte	B cell
1069	19	14993354	A	G	0.0435	-0.2668	0.05819	4.68004e-06	rs7254039	ebi-a-GCST90001436	Memory B cell %lymphocyte	B cell
1070	19	1157330	T	C	0.01	-0.5751	0.124	3.62001e-06	rs551529415	ebi-a-GCST90001436	Memory B cell %lymphocyte	B cell
1071	20	3207749	G	T	0.5444	-0.1132	0.02457	4.24004e-06	rs3810559	ebi-a-GCST90001436	Memory B cell %lymphocyte	B cell
1072	22	45387786	T	A	0.83	0.1493	0.03234	4.01301e-06	rs4640493	ebi-a-GCST90001436	Memory B cell %lymphocyte	B cell
1073	22	44688150	G	T	0.9792	-0.3841	0.08631	8.80603e-06	rs9614226	ebi-a-GCST90001436	Memory B cell %lymphocyte	B cell
1074	4	162634026	G	A	0.0465	0.271	0.06102	9.17698e-06	rs11937214	ebi-a-GCST90001437	Naive-mature B cell %lymphocyte	B cell
1075	5	115785493	C	A	0.0357	-0.3046	0.06737	6.33695e-06	rs76845048	ebi-a-GCST90001437	Naive-mature B cell %lymphocyte	B cell
1076	5	135756457	T	G	0.0161	-0.479	0.1028	3.26701e-06	rs115204570	ebi-a-GCST90001437	Naive-mature B cell %lymphocyte	B cell
1077	5	158285953	C	T	0.081	-0.2266	0.04592	8.38591e-07	rs17056318	ebi-a-GCST90001437	Naive-mature B cell %lymphocyte	B cell
1078	6	31240635	C	G	0.1131	-0.1954	0.04397	9.11801e-06	rs4361609	ebi-a-GCST90001437	Naive-mature B cell %lymphocyte	B cell
1079	7	67653879	T	C	0.1536	0.1611	0.03434	2.82703e-06	rs35607968	ebi-a-GCST90001437	Naive-mature B cell %lymphocyte	B cell
1080	7	121332400	A	G	0.0377	0.2916	0.06457	6.51493e-06	rs111830700	ebi-a-GCST90001437	Naive-mature B cell %lymphocyte	B cell
1081	7	108191234	T	C	0.0153	0.4648	0.1016	4.93799e-06	rs140197720	ebi-a-GCST90001437	Naive-mature B cell %lymphocyte	B cell
1082	8	130617819	G	T	0.2657	-0.1504	0.02772	6.15106e-08	rs2395904	ebi-a-GCST90001437	Naive-mature B cell %lymphocyte	B cell
1083	8	132657435	C	T	0.9725	0.3335	0.07409	6.96707e-06	rs4361743	ebi-a-GCST90001437	Naive-mature B cell %lymphocyte	B cell
1084	8	75515052	C	G	0.0387	0.3348	0.06479	2.50098e-07	rs533239981	ebi-a-GCST90001437	Naive-mature B cell %lymphocyte	B cell
1085	8	35485504	C	T	0.1969	0.1509	0.0316	1.84599e-06	rs2978582	ebi-a-GCST90001437	Naive-mature B cell %lymphocyte	B cell
1086	10	97801073	A	C	0.0302	0.3341	0.07265	4.39097e-06	rs74151247	ebi-a-GCST90001437	Naive-mature B cell %lymphocyte	B cell
1087	11	43575416	C	G	0.3832	0.1156	0.02559	6.47903e-06	rs56097028	ebi-a-GCST90001437	Naive-mature B cell %lymphocyte	B cell
1088	12	25018659	A	G	0.0343	-0.3176	0.06621	1.679e-06	rs74397782	ebi-a-GCST90001437	Naive-mature B cell %lymphocyte	B cell
1089	12	107821321	A	C	0.0501	0.2756	0.05706	1.42498e-06	rs78433555	ebi-a-GCST90001437	Naive-mature B cell %lymphocyte	B cell
1090	14	65713895	A	G	0.0662	-0.2342	0.05066	3.92202e-06	rs116844769	ebi-a-GCST90001437	Naive-mature B cell %lymphocyte	B cell
1091	14	103229069	G	A	0.031	0.3445	0.07141	1.46299e-06	rs112850074	ebi-a-GCST90001437	Naive-mature B cell %lymphocyte	B cell
1092	17	38038389	T	A	0.4267	-0.1308	0.02872	5.41901e-06	rs12939565	ebi-a-GCST90001437	Naive-mature B cell %lymphocyte	B cell
1093	17	2716535	T	G	0.592	-0.1122	0.02478	6.17206e-06	rs11653761	ebi-a-GCST90001437	Naive-mature B cell %lymphocyte	B cell
1094	19	33468482	G	A	0.823	-0.1599	0.03309	1.41501e-06	rs4805840	ebi-a-GCST90001437	Naive-mature B cell %lymphocyte	B cell
1095	19	14873284	G	A	0.6219	0.1132	0.02554	9.63407e-06	rs55658072	ebi-a-GCST90001437	Naive-mature B cell %lymphocyte	B cell
1096	20	42078615	C	T	0.4132	-0.1135	0.02501	5.87706e-06	rs7270264	ebi-a-GCST90001437	Naive-mature B cell %lymphocyte	B cell
1097	21	16767346	G	A	0.0185	-0.3974	0.08899	8.23797e-06	rs55708924	ebi-a-GCST90001437	Naive-mature B cell %lymphocyte	B cell
1098	1	61251434	T	C	0.0219	0.405	0.08232	9.04191e-07	rs77848220	ebi-a-GCST90001438	IgD- CD38dim AC	B cell
1099	2	238554657	C	T	0.1893	0.14	0.03035	4.08602e-06	rs7595246	ebi-a-GCST90001438	IgD- CD38dim AC	B cell
1100	2	36720835	G	C	0.0286	0.3388	0.07271	3.29102e-06	rs115414430	ebi-a-GCST90001438	IgD- CD38dim AC	B cell
1101	2	136934125	A	T	0.2246	0.141	0.02892	1.12499e-06	rs1519524	ebi-a-GCST90001438	IgD- CD38dim AC	B cell
1102	3	8492010	T	C	0.0235	0.3656	0.07671	1.95501e-06	rs141352577	ebi-a-GCST90001438	IgD- CD38dim AC	B cell
1103	3	186485863	C	T	0.1041	0.1715	0.0387	9.56093e-06	rs73185679	ebi-a-GCST90001438	IgD- CD38dim AC	B cell
1104	8	144984956	G	A	0.5715	-0.1267	0.02425	1.85498e-07	rs7840395	ebi-a-GCST90001438	IgD- CD38dim AC	B cell
1105	10	53772842	C	T	0.2824	-0.1298	0.02698	1.556e-06	rs16925715	ebi-a-GCST90001438	IgD- CD38dim AC	B cell
1106	11	67523715	G	C	0.1496	-0.1579	0.03413	3.83804e-06	rs149006488	ebi-a-GCST90001438	IgD- CD38dim AC	B cell
1107	11	130557122	T	C	0.0295	0.3355	0.07014	1.79498e-06	rs61910510	ebi-a-GCST90001438	IgD- CD38dim AC	B cell
1108	11	130360402	G	C	0.0289	0.3309	0.07134	3.62602e-06	rs4936106	ebi-a-GCST90001438	IgD- CD38dim AC	B cell
1109	13	109119262	T	C	0.0886	-0.1927	0.04286	7.15303e-06	rs79407211	ebi-a-GCST90001438	IgD- CD38dim AC	B cell
1110	13	47809629	T	C	0.1703	0.1583	0.03258	1.23501e-06	rs73178168	ebi-a-GCST90001438	IgD- CD38dim AC	B cell
1111	13	42337460	A	G	0.006	0.8492	0.1563	5.91698e-08	rs192544457	ebi-a-GCST90001438	IgD- CD38dim AC	B cell
1112	13	108957063	G	A	0.5044	0.1117	0.02394	3.14398e-06	rs9520836	ebi-a-GCST90001438	IgD- CD38dim AC	B cell
1113	15	69123222	G	A	0.2382	0.1277	0.02849	7.63801e-06	rs60035843	ebi-a-GCST90001438	IgD- CD38dim AC	B cell
1114	17	2716535	T	G	0.592	-0.1121	0.02405	3.28897e-06	rs11653761	ebi-a-GCST90001438	IgD- CD38dim AC	B cell
1115	18	46442174	A	G	0.0034	0.8913	0.1987	7.486e-06	rs117605782	ebi-a-GCST90001438	IgD- CD38dim AC	B cell
1116	19	16411841	G	A	0.7021	-0.119	0.02614	5.45306e-06	rs533086	ebi-a-GCST90001438	IgD- CD38dim AC	B cell
1117	20	36100011	A	G	0.0081	0.6139	0.1321	3.47696e-06	rs78893742	ebi-a-GCST90001438	IgD- CD38dim AC	B cell
1118	1	60020239	A	G	0.0475	-0.2606	0.05786	6.85993e-06	rs61788860	ebi-a-GCST90001439	IgD+ CD24+ %lymphocyte	B cell
1119	1	8009985	T	C	0.0201	-0.4103	0.08583	1.81899e-06	rs75766272	ebi-a-GCST90001439	IgD+ CD24+ %lymphocyte	B cell
1120	2	237150166	C	A	0.8771	-0.1746	0.03658	1.874e-06	rs2015983	ebi-a-GCST90001439	IgD+ CD24+ %lymphocyte	B cell
1121	3	4408435	C	G	0.0235	0.3639	0.08068	6.68405e-06	rs6781675	ebi-a-GCST90001439	IgD+ CD24+ %lymphocyte	B cell
1122	6	153645785	A	G	0.3734	0.1127	0.02506	7.13707e-06	rs1382818	ebi-a-GCST90001439	IgD+ CD24+ %lymphocyte	B cell
1123	11	132141201	G	A	0.1134	-0.1736	0.03911	9.35793e-06	rs4937689	ebi-a-GCST90001439	IgD+ CD24+ %lymphocyte	B cell
1124	13	108710731	A	G	0.0402	0.2998	0.06089	8.89693e-07	rs183466766	ebi-a-GCST90001439	IgD+ CD24+ %lymphocyte	B cell
1125	13	108993494	G	A	0.3256	0.2335	0.02632	1.09295e-18	rs12874404	ebi-a-GCST90001439	IgD+ CD24+ %lymphocyte	B cell
1126	13	109038407	T	C	0.0777	0.2109	0.04678	6.71305e-06	rs141107540	ebi-a-GCST90001439	IgD+ CD24+ %lymphocyte	B cell
1127	13	50212885	T	C	0.02	0.4819	0.08877	6.07393e-08	rs73192651	ebi-a-GCST90001439	IgD+ CD24+ %lymphocyte	B cell
1128	14	96205838	C	G	0.045	0.3082	0.05742	8.52491e-08	rs77762131	ebi-a-GCST90001439	IgD+ CD24+ %lymphocyte	B cell
1129	14	94936964	C	T	0.5737	-0.11	0.02481	9.59997e-06	rs8014978	ebi-a-GCST90001439	IgD+ CD24+ %lymphocyte	B cell
1130	17	2714118	C	T	0.475	-0.1428	0.02416	3.70101e-09	rs11657118	ebi-a-GCST90001439	IgD+ CD24+ %lymphocyte	B cell
1131	19	14993354	A	G	0.0435	-0.263	0.05818	6.39794e-06	rs7254039	ebi-a-GCST90001439	IgD+ CD24+ %lymphocyte	B cell
1132	20	3207749	G	T	0.5444	-0.1107	0.02469	7.52004e-06	rs3810559	ebi-a-GCST90001439	IgD+ CD24+ %lymphocyte	B cell
1133	1	35281308	A	C	0.2311	0.1339	0.02945	5.57301e-06	rs6687573	ebi-a-GCST90001440	IgD- CD24- %lymphocyte	B cell
1134	1	59740965	C	T	0.2289	0.1417	0.0299	2.21702e-06	rs55756125	ebi-a-GCST90001440	IgD- CD24- %lymphocyte	B cell
1135	1	163272701	C	T	0.003	1.002	0.226	9.47109e-06	rs111237501	ebi-a-GCST90001440	IgD- CD24- %lymphocyte	B cell
1136	2	60125363	C	T	0.0553	0.2499	0.05599	8.30309e-06	rs11674994	ebi-a-GCST90001440	IgD- CD24- %lymphocyte	B cell
1137	2	238526279	A	G	0.1711	0.1576	0.03306	1.92699e-06	rs72990172	ebi-a-GCST90001440	IgD- CD24- %lymphocyte	B cell
1138	4	31594004	C	T	0.0909	-0.1917	0.04317	9.29994e-06	rs76225955	ebi-a-GCST90001440	IgD- CD24- %lymphocyte	B cell
1139	4	113331648	G	A	0.0286	0.3433	0.076	6.45194e-06	rs17044633	ebi-a-GCST90001440	IgD- CD24- %lymphocyte	B cell
1140	5	62072324	A	G	0.0016	-1.768	0.393	7.04807e-06	rs183821560	ebi-a-GCST90001440	IgD- CD24- %lymphocyte	B cell
1141	6	164610887	G	T	0.5868	0.1202	0.02568	2.99799e-06	rs807894	ebi-a-GCST90001440	IgD- CD24- %lymphocyte	B cell
1142	6	107155687	G	A	0.0555	0.2699	0.05578	1.36301e-06	rs9398107	ebi-a-GCST90001440	IgD- CD24- %lymphocyte	B cell
1143	6	19788226	T	C	0.0325	-0.328	0.07098	3.94003e-06	rs75464772	ebi-a-GCST90001440	IgD- CD24- %lymphocyte	B cell
1144	8	145050345	A	G	0.5149	-0.1156	0.02534	5.19505e-06	rs6991364	ebi-a-GCST90001440	IgD- CD24- %lymphocyte	B cell
1145	11	94920856	C	T	0.0029	-1.07	0.2371	6.59903e-06	rs146221269	ebi-a-GCST90001440	IgD- CD24- %lymphocyte	B cell
1146	12	11974332	T	C	0.0555	0.2673	0.05558	1.58099e-06	rs73277142	ebi-a-GCST90001440	IgD- CD24- %lymphocyte	B cell
1147	12	112802224	T	A	0.557	-0.1184	0.02664	9.09306e-06	rs11066272	ebi-a-GCST90001440	IgD- CD24- %lymphocyte	B cell
1148	12	54727027	A	G	0.0788	-0.2174	0.0478	5.57995e-06	rs139509958	ebi-a-GCST90001440	IgD- CD24- %lymphocyte	B cell
1149	14	31505138	G	A	0.031	0.3254	0.07232	7.01504e-06	rs191543445	ebi-a-GCST90001440	IgD- CD24- %lymphocyte	B cell
1150	14	65283958	A	G	0.0506	0.2573	0.05689	6.28102e-06	rs17102161	ebi-a-GCST90001440	IgD- CD24- %lymphocyte	B cell
1151	15	54695686	A	G	0.6422	0.1187	0.02657	8.15305e-06	rs496760	ebi-a-GCST90001440	IgD- CD24- %lymphocyte	B cell
1152	16	49238584	A	T	0.0517	-0.2581	0.05593	4.05303e-06	rs75150138	ebi-a-GCST90001440	IgD- CD24- %lymphocyte	B cell
1153	16	81239867	A	G	0.0187	0.4267	0.09042	2.464e-06	rs11862268	ebi-a-GCST90001440	IgD- CD24- %lymphocyte	B cell
1154	16	3463156	A	C	0.4768	-0.1174	0.02499	2.72101e-06	rs58904842	ebi-a-GCST90001440	IgD- CD24- %lymphocyte	B cell
1155	16	14342183	C	T	0.0198	-0.4244	0.09112	3.30697e-06	rs30146	ebi-a-GCST90001440	IgD- CD24- %lymphocyte	B cell
1156	18	60857793	T	C	0.6704	-0.1264	0.02668	2.243e-06	rs8098848	ebi-a-GCST90001440	IgD- CD24- %lymphocyte	B cell
1157	19	16412842	C	T	0.7674	-0.1313	0.0296	9.51305e-06	rs451367	ebi-a-GCST90001440	IgD- CD24- %lymphocyte	B cell
1158	2	206655953	G	T	0.0494	-0.2649	0.05732	3.95103e-06	rs16837671	ebi-a-GCST90001441	IgD+ CD24- %lymphocyte	B cell
1159	3	187559064	A	T	0.3489	-0.1136	0.02562	9.48506e-06	rs520786	ebi-a-GCST90001441	IgD+ CD24- %lymphocyte	B cell
1160	3	1814140	T	A	0.1644	0.1567	0.03246	1.44501e-06	rs34712193	ebi-a-GCST90001441	IgD+ CD24- %lymphocyte	B cell
1161	5	158285953	C	T	0.081	-0.2015	0.04509	8.14292e-06	rs17056318	ebi-a-GCST90001441	IgD+ CD24- %lymphocyte	B cell
1162	5	115785493	C	A	0.0357	-0.2982	0.06626	6.99198e-06	rs76845048	ebi-a-GCST90001441	IgD+ CD24- %lymphocyte	B cell
1163	5	135756457	T	G	0.0161	-0.4604	0.1008	5.08698e-06	rs115204570	ebi-a-GCST90001441	IgD+ CD24- %lymphocyte	B cell
1164	6	16887609	T	C	0.1864	0.1447	0.03153	4.58205e-06	rs140523784	ebi-a-GCST90001441	IgD+ CD24- %lymphocyte	B cell
1165	6	67039330	C	T	0.2964	0.1258	0.02705	3.44096e-06	rs9354413	ebi-a-GCST90001441	IgD+ CD24- %lymphocyte	B cell
1166	6	31240635	C	G	0.1131	-0.2163	0.04242	3.57298e-07	rs4361609	ebi-a-GCST90001441	IgD+ CD24- %lymphocyte	B cell
1167	7	121332400	A	G	0.0377	0.2933	0.0634	3.85896e-06	rs111830700	ebi-a-GCST90001441	IgD+ CD24- %lymphocyte	B cell
1168	7	77469688	T	A	0.048	-0.282	0.05676	7.03105e-07	rs34910780	ebi-a-GCST90001441	IgD+ CD24- %lymphocyte	B cell
1169	8	130594761	C	A	0.1943	-0.1572	0.03051	2.72402e-07	rs12542190	ebi-a-GCST90001441	IgD+ CD24- %lymphocyte	B cell
1170	8	35485504	C	T	0.1969	0.1404	0.03106	6.34498e-06	rs2978582	ebi-a-GCST90001441	IgD+ CD24- %lymphocyte	B cell
1171	8	75515052	C	G	0.0387	0.3428	0.06378	8.19502e-08	rs533239981	ebi-a-GCST90001441	IgD+ CD24- %lymphocyte	B cell
1172	10	83763586	A	G	0.0078	0.6298	0.1399	6.90399e-06	rs71483382	ebi-a-GCST90001441	IgD+ CD24- %lymphocyte	B cell
1173	12	110312229	C	T	0.0249	0.3524	0.07909	8.61509e-06	rs75319860	ebi-a-GCST90001441	IgD+ CD24- %lymphocyte	B cell
1174	13	105214810	A	G	0.0298	0.3251	0.06938	2.89601e-06	rs76578043	ebi-a-GCST90001441	IgD+ CD24- %lymphocyte	B cell
1175	14	95363646	C	G	0.2462	0.1312	0.02819	3.38197e-06	rs2994690	ebi-a-GCST90001441	IgD+ CD24- %lymphocyte	B cell
1176	14	65713895	A	G	0.0662	-0.232	0.04979	3.28103e-06	rs116844769	ebi-a-GCST90001441	IgD+ CD24- %lymphocyte	B cell
1177	17	2717218	C	T	0.6041	-0.1133	0.02454	4.05602e-06	rs9900847	ebi-a-GCST90001441	IgD+ CD24- %lymphocyte	B cell
1178	17	38038389	T	A	0.4267	-0.1318	0.02761	1.87098e-06	rs12939565	ebi-a-GCST90001441	IgD+ CD24- %lymphocyte	B cell
1179	17	77637123	C	T	0.1469	-0.1549	0.03435	6.67806e-06	rs73426855	ebi-a-GCST90001441	IgD+ CD24- %lymphocyte	B cell
1180	19	33468482	G	A	0.823	-0.152	0.03242	2.85503e-06	rs4805840	ebi-a-GCST90001441	IgD+ CD24- %lymphocyte	B cell
1181	20	44724305	G	A	0.6172	-0.1285	0.0258	6.64003e-07	rs6131010	ebi-a-GCST90001441	IgD+ CD24- %lymphocyte	B cell
1182	1	8009985	T	C	0.0201	-0.4263	0.08511	5.73099e-07	rs75766272	ebi-a-GCST90001442	CD24+ CD27+ %lymphocyte	B cell
1183	2	222274805	T	C	0.0011	1.557	0.3419	5.46399e-06	rs76720471	ebi-a-GCST90001442	CD24+ CD27+ %lymphocyte	B cell
1184	2	136934125	A	T	0.2246	0.1322	0.02942	7.22504e-06	rs1519524	ebi-a-GCST90001442	CD24+ CD27+ %lymphocyte	B cell
1185	2	4031340	A	G	0.0082	0.6143	0.1326	3.72804e-06	rs112542522	ebi-a-GCST90001442	CD24+ CD27+ %lymphocyte	B cell
1186	3	147613080	G	T	0.3031	0.1237	0.02646	3.02601e-06	rs12636848	ebi-a-GCST90001442	CD24+ CD27+ %lymphocyte	B cell
1187	4	4392393	A	C	0.2961	-0.1241	0.02671	3.50598e-06	rs4689417	ebi-a-GCST90001442	CD24+ CD27+ %lymphocyte	B cell
1188	5	148410250	A	C	0.0005	2.517	0.5195	1.31899e-06	rs17708396	ebi-a-GCST90001442	CD24+ CD27+ %lymphocyte	B cell
1189	5	26412301	C	T	0.2211	0.1315	0.02938	7.91808e-06	rs35057381	ebi-a-GCST90001442	CD24+ CD27+ %lymphocyte	B cell
1190	6	167859623	A	T	0.3005	-0.1287	0.027	1.95799e-06	rs4076316	ebi-a-GCST90001442	CD24+ CD27+ %lymphocyte	B cell
1191	6	101891742	C	T	0.1057	-0.1838	0.03954	3.47896e-06	rs74505387	ebi-a-GCST90001442	CD24+ CD27+ %lymphocyte	B cell
1192	7	7871676	T	C	0.0086	0.6284	0.1342	2.94999e-06	rs144625305	ebi-a-GCST90001442	CD24+ CD27+ %lymphocyte	B cell
1193	8	140978857	G	A	0.4707	0.1127	0.02386	2.41102e-06	rs6997704	ebi-a-GCST90001442	CD24+ CD27+ %lymphocyte	B cell
1194	9	9503477	C	T	0.7592	-0.1323	0.02906	5.47797e-06	rs1332199	ebi-a-GCST90001442	CD24+ CD27+ %lymphocyte	B cell
1195	10	53795073	A	G	0.1885	-0.1445	0.03179	5.68002e-06	rs144440894	ebi-a-GCST90001442	CD24+ CD27+ %lymphocyte	B cell
1196	11	9594690	G	T	0.5003	-0.1102	0.02464	7.93999e-06	rs6486433	ebi-a-GCST90001442	CD24+ CD27+ %lymphocyte	B cell
1197	12	11698759	A	G	0.9772	0.3787	0.08058	2.69699e-06	rs4763704	ebi-a-GCST90001442	CD24+ CD27+ %lymphocyte	B cell
1198	12	129349167	G	A	0.0618	-0.2708	0.05111	1.24099e-07	rs12829274	ebi-a-GCST90001442	CD24+ CD27+ %lymphocyte	B cell
1199	13	108993494	G	A	0.3256	0.2114	0.02614	8.08537e-16	rs12874404	ebi-a-GCST90001442	CD24+ CD27+ %lymphocyte	B cell
1200	13	46224092	G	A	0.001	1.814	0.3838	2.37099e-06	rs557577736	ebi-a-GCST90001442	CD24+ CD27+ %lymphocyte	B cell
1201	13	50212885	T	C	0.02	0.5056	0.08768	8.74601e-09	rs73192651	ebi-a-GCST90001442	CD24+ CD27+ %lymphocyte	B cell
1202	13	34506073	G	A	0.0003	2.99	0.6726	8.99104e-06	rs112782756	ebi-a-GCST90001442	CD24+ CD27+ %lymphocyte	B cell
1203	13	23613190	G	A	0.2676	-0.1323	0.02804	2.48502e-06	rs9578529	ebi-a-GCST90001442	CD24+ CD27+ %lymphocyte	B cell
1204	14	96205838	C	G	0.045	0.3074	0.05717	8.06102e-08	rs77762131	ebi-a-GCST90001442	CD24+ CD27+ %lymphocyte	B cell
1205	17	2715961	C	A	0.4903	-0.1352	0.02397	1.80701e-08	rs11657759	ebi-a-GCST90001442	CD24+ CD27+ %lymphocyte	B cell
1206	19	14993354	A	G	0.0435	-0.2739	0.05798	2.398e-06	rs7254039	ebi-a-GCST90001442	CD24+ CD27+ %lymphocyte	B cell
1207	2	205623497	T	G	0.0246	0.3643	0.07946	4.70901e-06	rs6712095	ebi-a-GCST90001443	CD20- %lymphocyte	B cell
1208	3	146097919	T	C	0.1154	-0.1695	0.03789	7.90606e-06	rs34625183	ebi-a-GCST90001443	CD20- %lymphocyte	B cell
1209	3	187638796	T	C	0.0316	0.3067	0.06772	6.11801e-06	rs75951284	ebi-a-GCST90001443	CD20- %lymphocyte	B cell
1210	4	2029089	T	G	0.0142	0.4826	0.1045	3.96598e-06	rs186229706	ebi-a-GCST90001443	CD20- %lymphocyte	B cell
1211	4	185570032	A	C	0.4584	0.1097	0.02451	7.83303e-06	rs4647601	ebi-a-GCST90001443	CD20- %lymphocyte	B cell
1212	5	108070072	T	A	0.01	0.5621	0.1256	7.85001e-06	rs72791978	ebi-a-GCST90001443	CD20- %lymphocyte	B cell
1213	6	32614025	T	C	0.5975	0.179	0.0341	1.60801e-07	rs9273241	ebi-a-GCST90001443	CD20- %lymphocyte	B cell
1214	6	128553518	G	A	0.0018	1.534	0.2821	5.81099e-08	rs7773849	ebi-a-GCST90001443	CD20- %lymphocyte	B cell
1215	7	151002534	T	G	0.0447	0.2658	0.0588	6.37602e-06	rs13244540	ebi-a-GCST90001443	CD20- %lymphocyte	B cell
1216	7	15911408	A	T	0.2594	-0.1242	0.02794	8.96706e-06	rs38201	ebi-a-GCST90001443	CD20- %lymphocyte	B cell
1217	8	84919811	A	C	0.138	-0.1598	0.03507	5.39598e-06	rs34313582	ebi-a-GCST90001443	CD20- %lymphocyte	B cell
1218	10	62909955	A	T	0.0149	0.513	0.1061	1.37899e-06	rs72825207	ebi-a-GCST90001443	CD20- %lymphocyte	B cell
1219	12	82008771	T	C	0.0059	-0.7403	0.1583	3.01703e-06	rs147937648	ebi-a-GCST90001443	CD20- %lymphocyte	B cell
1220	13	24882401	C	G	0.2863	-0.1257	0.02688	2.99999e-06	rs77553819	ebi-a-GCST90001443	CD20- %lymphocyte	B cell
1221	14	49052782	C	T	0.118	-0.1712	0.0373	4.56899e-06	rs12432015	ebi-a-GCST90001443	CD20- %lymphocyte	B cell
1222	15	39319915	G	T	0.3414	-0.1244	0.02611	1.98701e-06	rs4244568	ebi-a-GCST90001443	CD20- %lymphocyte	B cell
1223	16	29235533	C	G	0.5648	0.1079	0.02418	8.41395e-06	rs252294	ebi-a-GCST90001443	CD20- %lymphocyte	B cell
1224	16	85477299	G	A	0.9802	0.4085	0.0875	3.145e-06	rs4782702	ebi-a-GCST90001443	CD20- %lymphocyte	B cell
1225	18	74434633	C	T	0.1705	0.1453	0.03219	6.52199e-06	rs11662133	ebi-a-GCST90001443	CD20- %lymphocyte	B cell
1226	20	46615708	T	C	0.0077	0.6312	0.1414	8.27104e-06	rs186355283	ebi-a-GCST90001443	CD20- %lymphocyte	B cell
1227	20	4944838	G	C	0.4371	-0.1132	0.02459	4.25197e-06	rs6052993	ebi-a-GCST90001443	CD20- %lymphocyte	B cell
1228	2	34491589	G	T	0.0585	-0.2457	0.05199	2.38199e-06	rs75839951	ebi-a-GCST90001444	CD20- CD38- %lymphocyte	B cell
1229	3	18674644	C	A	0.6963	0.1217	0.02734	8.77991e-06	rs4619804	ebi-a-GCST90001444	CD20- CD38- %lymphocyte	B cell
1230	3	191447446	C	A	0.3682	0.1135	0.02504	6.03698e-06	rs709082	ebi-a-GCST90001444	CD20- CD38- %lymphocyte	B cell
1231	4	25065221	A	G	0.0118	0.5046	0.1124	7.40901e-06	rs2215848	ebi-a-GCST90001444	CD20- CD38- %lymphocyte	B cell
1232	4	113092883	T	C	0.0089	0.6295	0.1319	1.88599e-06	rs182720746	ebi-a-GCST90001444	CD20- CD38- %lymphocyte	B cell
1233	4	74145187	T	C	0.1736	-0.1405	0.03168	9.44191e-06	rs62311900	ebi-a-GCST90001444	CD20- CD38- %lymphocyte	B cell
1234	5	173070505	A	G	0.7802	-0.1476	0.02879	3.12299e-07	rs2339996	ebi-a-GCST90001444	CD20- CD38- %lymphocyte	B cell
1235	6	32509333	T	C	0.6662	0.2022	0.0416	1.21899e-06	rs72492305	ebi-a-GCST90001444	CD20- CD38- %lymphocyte	B cell
1236	6	85038851	A	T	0.903	0.1807	0.04053	8.55008e-06	rs6906886	ebi-a-GCST90001444	CD20- CD38- %lymphocyte	B cell
1237	7	9851008	T	C	0.0115	0.4968	0.1101	6.54199e-06	rs10279688	ebi-a-GCST90001444	CD20- CD38- %lymphocyte	B cell
1238	8	17516564	T	C	0.1643	-0.1469	0.03262	6.83502e-06	rs11203884	ebi-a-GCST90001444	CD20- CD38- %lymphocyte	B cell
1239	9	19948908	A	T	0.0402	0.2924	0.06168	2.20999e-06	rs118073973	ebi-a-GCST90001444	CD20- CD38- %lymphocyte	B cell
1240	10	17048435	C	G	0.1837	-0.1443	0.03132	4.19402e-06	rs55767134	ebi-a-GCST90001444	CD20- CD38- %lymphocyte	B cell
1241	11	88142031	C	T	0.7571	-0.1261	0.02837	8.97491e-06	rs308820	ebi-a-GCST90001444	CD20- CD38- %lymphocyte	B cell
1242	11	123385425	T	G	0.2346	0.1512	0.02817	8.46292e-08	rs34666228	ebi-a-GCST90001444	CD20- CD38- %lymphocyte	B cell
1243	12	82233392	A	G	0.0033	-1.031	0.2228	3.84698e-06	rs78301150	ebi-a-GCST90001444	CD20- CD38- %lymphocyte	B cell
1244	14	31993501	C	T	0.0066	-0.7613	0.1499	4.02096e-07	rs117308259	ebi-a-GCST90001444	CD20- CD38- %lymphocyte	B cell
1245	16	5488091	C	T	0.2063	0.1354	0.03002	6.72295e-06	rs35639639	ebi-a-GCST90001444	CD20- CD38- %lymphocyte	B cell
1246	17	52847291	G	A	0.0596	0.2263	0.05029	7.01407e-06	rs111737298	ebi-a-GCST90001444	CD20- CD38- %lymphocyte	B cell
1247	17	52971060	T	G	0.0377	0.3075	0.06234	8.46292e-07	rs16955339	ebi-a-GCST90001444	CD20- CD38- %lymphocyte	B cell
1248	18	34838106	A	C	0.0484	-0.2605	0.05636	3.92103e-06	rs77510701	ebi-a-GCST90001444	CD20- CD38- %lymphocyte	B cell
1249	19	53396009	C	T	0.0794	-0.2259	0.04752	2.07501e-06	rs80339814	ebi-a-GCST90001444	CD20- CD38- %lymphocyte	B cell
1250	20	46576714	A	G	0.5914	-0.1164	0.02472	2.60699e-06	rs6125184	ebi-a-GCST90001444	CD20- CD38- %lymphocyte	B cell
1251	20	38334734	A	G	0.0496	-0.2517	0.05532	5.53898e-06	rs59902361	ebi-a-GCST90001444	CD20- CD38- %lymphocyte	B cell
1252	20	765164	A	G	0.1597	0.1556	0.03334	3.19198e-06	rs36071180	ebi-a-GCST90001444	CD20- CD38- %lymphocyte	B cell
1253	1	84127219	A	C	0.2301	0.1305	0.02908	7.44801e-06	rs61790670	ebi-a-GCST90001445	IgD- CD38- %B cell	B cell
1254	4	156996644	A	G	0.0194	-0.4062	0.09082	7.96196e-06	rs115576360	ebi-a-GCST90001445	IgD- CD38- %B cell	B cell
1255	4	164351901	C	G	0.9962	-0.9757	0.207	2.53303e-06	rs4691920	ebi-a-GCST90001445	IgD- CD38- %B cell	B cell
1256	5	116807553	G	T	0.103	-0.1903	0.04045	2.64503e-06	rs7726548	ebi-a-GCST90001445	IgD- CD38- %B cell	B cell
1257	5	144608340	T	A	0.2841	-0.1414	0.02769	3.47296e-07	rs17405603	ebi-a-GCST90001445	IgD- CD38- %B cell	B cell
1258	6	91779902	C	T	0.0502	-0.2629	0.05605	2.82299e-06	rs62417843	ebi-a-GCST90001445	IgD- CD38- %B cell	B cell
1259	6	31312747	T	C	0.4642	-0.1444	0.03125	3.97997e-06	rs9265864	ebi-a-GCST90001445	IgD- CD38- %B cell	B cell
1260	8	119323401	T	C	0.816	0.1668	0.03177	1.60801e-07	rs2450220	ebi-a-GCST90001445	IgD- CD38- %B cell	B cell
1261	9	2570753	T	C	0.0179	-0.4466	0.09399	2.09701e-06	rs140191306	ebi-a-GCST90001445	IgD- CD38- %B cell	B cell
1262	9	4744416	G	A	0.0096	-0.5468	0.1228	8.74802e-06	rs138977782	ebi-a-GCST90001445	IgD- CD38- %B cell	B cell
1263	12	110228055	T	C	0.0231	-0.3746	0.0813	4.21105e-06	rs11068290	ebi-a-GCST90001445	IgD- CD38- %B cell	B cell
1264	13	111083495	C	G	0.4839	-0.1137	0.02485	4.94504e-06	rs7994585	ebi-a-GCST90001445	IgD- CD38- %B cell	B cell
1265	17	78261805	G	A	0.1328	0.1743	0.03642	1.77501e-06	rs7215243	ebi-a-GCST90001445	IgD- CD38- %B cell	B cell
1266	1	178195174	G	A	0.0472	-0.2726	0.05953	4.81903e-06	rs77146037	ebi-a-GCST90001446	IgD- CD38- AC	B cell
1267	1	84127219	A	C	0.23	0.142	0.0294	1.409e-06	rs61790670	ebi-a-GCST90001446	IgD- CD38- AC	B cell
1268	2	66709035	A	G	0.0509	-0.2926	0.05767	4.08404e-07	rs114551034	ebi-a-GCST90001446	IgD- CD38- AC	B cell
1269	3	104146883	A	T	0.0008	-1.898	0.408	3.408e-06	rs115218350	ebi-a-GCST90001446	IgD- CD38- AC	B cell
1270	3	73697496	C	G	0.0083	0.6003	0.1354	9.57194e-06	rs112964950	ebi-a-GCST90001446	IgD- CD38- AC	B cell
1271	3	191905058	C	T	0.0673	0.2161	0.04856	8.81698e-06	rs75524570	ebi-a-GCST90001446	IgD- CD38- AC	B cell
1272	4	134733663	G	C	0.0018	-1.445	0.2907	7.03704e-07	rs56741207	ebi-a-GCST90001446	IgD- CD38- AC	B cell
1273	4	25771115	A	G	0.7103	0.1401	0.02742	3.38602e-07	rs4697617	ebi-a-GCST90001446	IgD- CD38- AC	B cell
1274	7	7871676	T	C	0.0086	0.6143	0.1381	8.95695e-06	rs144625305	ebi-a-GCST90001446	IgD- CD38- AC	B cell
1275	8	118851954	T	C	0.058	-0.2685	0.05455	8.90902e-07	rs62521107	ebi-a-GCST90001446	IgD- CD38- AC	B cell
1276	10	20380753	T	C	0.0055	0.7592	0.1675	6.02296e-06	rs118121266	ebi-a-GCST90001446	IgD- CD38- AC	B cell
1277	12	6775503	C	T	0.0197	-0.4181	0.0925	6.38807e-06	rs79416092	ebi-a-GCST90001446	IgD- CD38- AC	B cell
1278	17	63135589	A	C	0.9583	-0.3138	0.06366	8.60399e-07	rs421516	ebi-a-GCST90001446	IgD- CD38- AC	B cell
1279	21	42362418	G	C	0.0126	-0.627	0.1131	3.13899e-08	rs77741094	ebi-a-GCST90001446	IgD- CD38- AC	B cell
1280	22	45164171	A	G	0.0103	0.5677	0.1226	3.77703e-06	rs144295598	ebi-a-GCST90001446	IgD- CD38- AC	B cell
1281	1	218429679	T	A	0.0666	0.2307	0.04822	1.793e-06	rs74907325	ebi-a-GCST90001447	IgD+ CD38br %B cell	B cell
1282	2	16114539	T	G	0.0368	0.2748	0.06192	9.3821e-06	rs76084861	ebi-a-GCST90001447	IgD+ CD38br %B cell	B cell
1283	2	181050023	A	G	0.0108	-0.547	0.1138	1.60199e-06	rs16867231	ebi-a-GCST90001447	IgD+ CD38br %B cell	B cell
1284	2	105587803	C	T	0.0368	-0.3401	0.06356	9.31001e-08	rs140380950	ebi-a-GCST90001447	IgD+ CD38br %B cell	B cell
1285	4	15915069	A	G	0.0194	-0.4136	0.08735	2.26699e-06	rs76112278	ebi-a-GCST90001447	IgD+ CD38br %B cell	B cell
1286	4	157437839	G	C	0.0334	0.3089	0.06706	4.24502e-06	rs28393044	ebi-a-GCST90001447	IgD+ CD38br %B cell	B cell
1287	5	498773	A	G	0.001	1.714	0.3719	4.15796e-06	rs78658073	ebi-a-GCST90001447	IgD+ CD38br %B cell	B cell
1288	5	78010341	T	A	0.0063	0.6715	0.1465	4.689e-06	rs139996875	ebi-a-GCST90001447	IgD+ CD38br %B cell	B cell
1289	6	44643196	A	G	0.0913	-0.2113	0.04244	6.72094e-07	rs13196511	ebi-a-GCST90001447	IgD+ CD38br %B cell	B cell
1290	7	48791017	A	T	0.0159	-0.4299	0.0963	8.29602e-06	rs117772462	ebi-a-GCST90001447	IgD+ CD38br %B cell	B cell
1291	8	9957457	C	A	0.0037	0.8693	0.196	9.46303e-06	rs17739715	ebi-a-GCST90001447	IgD+ CD38br %B cell	B cell
1292	8	120047880	A	C	0.0928	-0.188	0.04163	6.49995e-06	rs17771512	ebi-a-GCST90001447	IgD+ CD38br %B cell	B cell
1293	9	93109339	A	T	0.0156	0.4342	0.0961	6.42407e-06	rs57998613	ebi-a-GCST90001447	IgD+ CD38br %B cell	B cell
1294	9	41980474	T	C	0.1922	0.1803	0.04053	8.87892e-06	rs28491938	ebi-a-GCST90001447	IgD+ CD38br %B cell	B cell
1295	10	81145177	A	G	0.0023	-1.169	0.2589	6.53296e-06	rs11002952	ebi-a-GCST90001447	IgD+ CD38br %B cell	B cell
1296	10	125560687	C	G	0.0556	-0.2556	0.05243	1.137e-06	rs2362966	ebi-a-GCST90001447	IgD+ CD38br %B cell	B cell
1297	10	132636158	T	G	0.1036	-0.1953	0.04025	1.277e-06	rs35060907	ebi-a-GCST90001447	IgD+ CD38br %B cell	B cell
1298	11	15343532	G	A	0.1389	0.1564	0.03506	8.43898e-06	rs61880664	ebi-a-GCST90001447	IgD+ CD38br %B cell	B cell
1299	12	110228055	T	C	0.0231	0.3556	0.07908	7.12607e-06	rs11068290	ebi-a-GCST90001447	IgD+ CD38br %B cell	B cell
1300	12	75564449	A	C	0.0161	-0.4658	0.09637	1.39801e-06	rs59879144	ebi-a-GCST90001447	IgD+ CD38br %B cell	B cell
1301	14	81485149	A	G	0.6906	-0.1368	0.02733	5.77697e-07	rs4903967	ebi-a-GCST90001447	IgD+ CD38br %B cell	B cell
1302	14	44595691	C	T	0.0057	-0.676	0.1517	8.603e-06	rs17278914	ebi-a-GCST90001447	IgD+ CD38br %B cell	B cell
1303	14	54814017	A	C	0.0246	0.3538	0.07769	5.42101e-06	rs76840770	ebi-a-GCST90001447	IgD+ CD38br %B cell	B cell
1304	14	43717096	G	C	0.0074	-0.6854	0.1392	8.87708e-07	rs79487320	ebi-a-GCST90001447	IgD+ CD38br %B cell	B cell
1305	16	54686774	C	T	0.0115	0.517	0.115	7.20593e-06	rs147226531	ebi-a-GCST90001447	IgD+ CD38br %B cell	B cell
1306	16	84759446	C	T	0.8141	-0.1464	0.03092	2.26199e-06	rs2216762	ebi-a-GCST90001447	IgD+ CD38br %B cell	B cell
1307	16	81603001	A	G	0.6504	-0.122	0.02577	2.28802e-06	rs8059803	ebi-a-GCST90001447	IgD+ CD38br %B cell	B cell
1308	18	51760939	T	C	0.0335	-0.33	0.06793	1.237e-06	rs72927038	ebi-a-GCST90001447	IgD+ CD38br %B cell	B cell
1309	1	161500712	T	G	0.1422	-0.1756	0.03803	4.05602e-06	rs114693598	ebi-a-GCST90001448	CD11c+ monocyte AC	cDC
1310	1	224272792	G	T	0.7464	0.1562	0.03041	2.98003e-07	rs2404849	ebi-a-GCST90001448	CD11c+ monocyte AC	cDC
1311	1	89327063	G	A	0.0041	0.9648	0.2024	1.95299e-06	rs72724781	ebi-a-GCST90001448	CD11c+ monocyte AC	cDC
1312	2	79926958	T	C	0.2225	-0.1552	0.03359	3.97796e-06	rs3040901	ebi-a-GCST90001448	CD11c+ monocyte AC	cDC
1313	3	172744541	T	C	0.0124	0.5582	0.1246	7.76909e-06	rs74610143	ebi-a-GCST90001448	CD11c+ monocyte AC	cDC
1314	4	173569449	A	G	0.0073	0.6966	0.1566	9.01405e-06	rs13104041	ebi-a-GCST90001448	CD11c+ monocyte AC	cDC
1315	5	167349999	T	G	0.0594	0.2511	0.05647	9.04503e-06	rs72835655	ebi-a-GCST90001448	CD11c+ monocyte AC	cDC
1316	6	47216562	A	G	0.1901	0.1506	0.03397	9.64695e-06	rs2295270	ebi-a-GCST90001448	CD11c+ monocyte AC	cDC
1317	7	20995778	A	G	0.0305	-0.3546	0.07814	5.91902e-06	rs151194174	ebi-a-GCST90001448	CD11c+ monocyte AC	cDC
1318	10	72515785	T	C	0.2432	-0.1429	0.0311	4.55198e-06	rs2587473	ebi-a-GCST90001448	CD11c+ monocyte AC	cDC
1319	10	85138481	G	C	0.0058	0.8103	0.1783	5.73905e-06	rs72830905	ebi-a-GCST90001448	CD11c+ monocyte AC	cDC
1320	12	115758242	G	T	0.3124	-0.1256	0.02836	9.7681e-06	rs34936922	ebi-a-GCST90001448	CD11c+ monocyte AC	cDC
1321	12	69766606	T	C	0.05	0.2681	0.05996	8.051e-06	rs113800324	ebi-a-GCST90001448	CD11c+ monocyte AC	cDC
1322	17	45778747	A	T	0.0268	-0.3991	0.08574	3.38197e-06	rs9894233	ebi-a-GCST90001448	CD11c+ monocyte AC	cDC
1323	17	9975038	C	T	0.0472	-0.2994	0.06307	2.16601e-06	rs113451095	ebi-a-GCST90001448	CD11c+ monocyte AC	cDC
1324	18	46954097	G	T	0.0151	-0.4778	0.1053	5.93103e-06	rs73445777	ebi-a-GCST90001448	CD11c+ monocyte AC	cDC
1325	19	27851156	A	G	0.0919	-0.2321	0.05209	8.62402e-06	rs8175830	ebi-a-GCST90001448	CD11c+ monocyte AC	cDC
1326	21	46373171	A	G	0.0674	0.25	0.05201	1.59901e-06	rs150248455	ebi-a-GCST90001448	CD11c+ monocyte AC	cDC
1327	1	46613239	G	A	0.0292	0.4346	0.08042	7.006e-08	rs191730825	ebi-a-GCST90001449	CD11c+ monocyte %monocyte	cDC
1328	3	101915678	A	T	0.0168	0.4772	0.1021	3.10699e-06	rs115058278	ebi-a-GCST90001449	CD11c+ monocyte %monocyte	cDC
1329	3	172744541	T	C	0.0125	0.6366	0.1245	3.36597e-07	rs74610143	ebi-a-GCST90001449	CD11c+ monocyte %monocyte	cDC
1330	3	65576520	C	T	0.1456	0.1661	0.03726	8.53395e-06	rs11921245	ebi-a-GCST90001449	CD11c+ monocyte %monocyte	cDC
1331	4	182768743	A	G	0.0971	-0.2147	0.04484	1.76901e-06	rs35237330	ebi-a-GCST90001449	CD11c+ monocyte %monocyte	cDC
1332	5	59111915	T	A	0.104	-0.1934	0.04296	6.99697e-06	rs13186506	ebi-a-GCST90001449	CD11c+ monocyte %monocyte	cDC
1333	5	176914227	T	C	0.0122	0.545	0.1202	6.05494e-06	rs75256410	ebi-a-GCST90001449	CD11c+ monocyte %monocyte	cDC
1334	7	153684820	G	A	0.0483	-0.28	0.06121	4.94698e-06	rs13241407	ebi-a-GCST90001449	CD11c+ monocyte %monocyte	cDC
1335	7	22775663	A	G	0.0115	0.591	0.1283	4.23399e-06	rs11766273	ebi-a-GCST90001449	CD11c+ monocyte %monocyte	cDC
1336	7	122075261	G	T	0.3971	0.1214	0.0271	7.70602e-06	rs10227905	ebi-a-GCST90001449	CD11c+ monocyte %monocyte	cDC
1337	7	23486970	T	C	0.023	0.4148	0.08775	2.377e-06	rs73073066	ebi-a-GCST90001449	CD11c+ monocyte %monocyte	cDC
1338	8	94037230	C	G	0.0107	-0.575	0.1295	9.29694e-06	rs17689291	ebi-a-GCST90001449	CD11c+ monocyte %monocyte	cDC
1339	8	19326303	T	C	0.3899	0.1211	0.02694	7.22404e-06	rs4922033	ebi-a-GCST90001449	CD11c+ monocyte %monocyte	cDC
1340	10	26889823	T	C	0.1687	-0.1616	0.03583	6.72992e-06	rs703009	ebi-a-GCST90001449	CD11c+ monocyte %monocyte	cDC
1341	12	27966210	G	C	0.4358	-0.124	0.02698	4.532e-06	rs11610005	ebi-a-GCST90001449	CD11c+ monocyte %monocyte	cDC
1342	12	42973243	C	G	0.0462	0.3158	0.06253	4.66702e-07	rs57566659	ebi-a-GCST90001449	CD11c+ monocyte %monocyte	cDC
1343	14	31160823	A	G	0.0189	-0.4763	0.0957	6.82402e-07	rs76968110	ebi-a-GCST90001449	CD11c+ monocyte %monocyte	cDC
1344	14	29918210	T	C	0.0089	-0.6761	0.1414	1.81201e-06	rs117909439	ebi-a-GCST90001449	CD11c+ monocyte %monocyte	cDC
1345	15	37200279	G	A	0.1119	0.1924	0.04225	5.50605e-06	rs62002392	ebi-a-GCST90001449	CD11c+ monocyte %monocyte	cDC
1346	16	53934556	A	G	0.1032	-0.1936	0.04368	9.61789e-06	rs16952634	ebi-a-GCST90001449	CD11c+ monocyte %monocyte	cDC
1347	17	45062476	G	A	0.7212	0.1465	0.02963	8.10793e-07	rs8065103	ebi-a-GCST90001449	CD11c+ monocyte %monocyte	cDC
1348	20	52655304	A	G	0.1661	-0.1569	0.0349	7.19598e-06	rs1381984	ebi-a-GCST90001449	CD11c+ monocyte %monocyte	cDC
1349	20	5421681	C	T	0.198	0.1579	0.03301	1.79602e-06	rs35149557	ebi-a-GCST90001449	CD11c+ monocyte %monocyte	cDC
1350	1	169701466	C	A	0.0459	-0.3696	0.0647	1.21801e-08	rs4656708	ebi-a-GCST90001450	CD62L- monocyte AC	cDC
1351	1	169662742	T	G	0.2774	0.2378	0.03006	3.6116e-15	rs4987369	ebi-a-GCST90001450	CD62L- monocyte AC	cDC
1352	2	56524393	A	G	0.0341	-0.347	0.07464	3.47896e-06	rs62167331	ebi-a-GCST90001450	CD62L- monocyte AC	cDC
1353	3	74703663	T	C	0.0581	0.269	0.05861	4.61604e-06	rs13068785	ebi-a-GCST90001450	CD62L- monocyte AC	cDC
1354	4	4859590	T	G	0.3596	0.1274	0.02798	5.45205e-06	rs1907980	ebi-a-GCST90001450	CD62L- monocyte AC	cDC
1355	4	136447876	C	G	0.1686	0.1842	0.03607	3.498e-07	rs11935230	ebi-a-GCST90001450	CD62L- monocyte AC	cDC
1356	4	40461712	A	G	0.5561	0.1235	0.02741	6.86894e-06	rs278949	ebi-a-GCST90001450	CD62L- monocyte AC	cDC
1357	4	63361327	A	G	0.1014	-0.2033	0.04515	6.95505e-06	rs17082777	ebi-a-GCST90001450	CD62L- monocyte AC	cDC
1358	5	177033794	A	G	0.4581	-0.1525	0.02632	7.66302e-09	rs11249570	ebi-a-GCST90001450	CD62L- monocyte AC	cDC
1359	5	6308011	G	T	0.0015	1.724	0.3525	1.048e-06	rs79930588	ebi-a-GCST90001450	CD62L- monocyte AC	cDC
1360	7	41362245	G	T	0.0056	0.859	0.1829	2.75201e-06	rs528135834	ebi-a-GCST90001450	CD62L- monocyte AC	cDC
1361	8	66059237	A	G	0.7173	-0.1386	0.03012	4.36797e-06	rs4484736	ebi-a-GCST90001450	CD62L- monocyte AC	cDC
1362	9	135337621	C	T	0.2211	0.1627	0.03256	6.12506e-07	rs530377	ebi-a-GCST90001450	CD62L- monocyte AC	cDC
1363	9	76145588	T	C	0.0013	2.05	0.4039	4.11898e-07	rs143153359	ebi-a-GCST90001450	CD62L- monocyte AC	cDC
1364	10	89954638	A	G	0.0301	0.352	0.07927	9.29694e-06	rs77287889	ebi-a-GCST90001450	CD62L- monocyte AC	cDC
1365	11	111990120	A	G	0.0235	0.3974	0.0895	9.3261e-06	rs116691483	ebi-a-GCST90001450	CD62L- monocyte AC	cDC
1366	12	69744014	A	C	0.083	0.222	0.04861	5.12201e-06	rs1800973	ebi-a-GCST90001450	CD62L- monocyte AC	cDC
1367	14	69321561	C	A	0.3475	0.139	0.02858	1.213e-06	rs4899265	ebi-a-GCST90001450	CD62L- monocyte AC	cDC
1368	16	31775655	G	T	0.0171	0.4639	0.104	8.43801e-06	rs146793376	ebi-a-GCST90001450	CD62L- monocyte AC	cDC
1369	19	2993427	C	T	0.2448	-0.1417	0.03127	6.08303e-06	rs435806	ebi-a-GCST90001450	CD62L- monocyte AC	cDC
1370	20	15302488	T	G	0.0517	0.295	0.06108	1.434e-06	rs149543954	ebi-a-GCST90001450	CD62L- monocyte AC	cDC
1371	1	169664867	G	A	0.2763	0.3359	0.02969	4.36918e-29	rs4987360	ebi-a-GCST90001451	CD62L- monocyte %monocyte	cDC
1372	1	169701466	C	A	0.0457	-0.3294	0.06481	3.93496e-07	rs4656708	ebi-a-GCST90001451	CD62L- monocyte %monocyte	cDC
1373	1	99082513	C	T	0.0306	0.3492	0.07853	9.03005e-06	rs141287837	ebi-a-GCST90001451	CD62L- monocyte %monocyte	cDC
1374	2	356029	C	T	0.0113	0.5758	0.1297	9.34609e-06	rs11694457	ebi-a-GCST90001451	CD62L- monocyte %monocyte	cDC
1375	3	174360449	A	C	0.106	-0.1976	0.04346	5.66304e-06	rs9824107	ebi-a-GCST90001451	CD62L- monocyte %monocyte	cDC
1376	3	16446085	A	T	0.0769	0.228	0.05043	6.40295e-06	rs62236339	ebi-a-GCST90001451	CD62L- monocyte %monocyte	cDC
1377	3	31661754	A	G	0.1205	0.227	0.04151	4.89204e-08	rs9859349	ebi-a-GCST90001451	CD62L- monocyte %monocyte	cDC
1378	4	32848987	G	A	0.2516	-0.1512	0.03196	2.34002e-06	rs36141595	ebi-a-GCST90001451	CD62L- monocyte %monocyte	cDC
1379	4	56771414	A	G	0.2855	0.1467	0.02962	7.76694e-07	rs1816932	ebi-a-GCST90001451	CD62L- monocyte %monocyte	cDC
1380	5	110456263	G	C	0.0569	-0.2904	0.05766	5.01695e-07	rs17624563	ebi-a-GCST90001451	CD62L- monocyte %monocyte	cDC
1381	5	177033794	A	G	0.4578	-0.1315	0.02634	6.29506e-07	rs11249570	ebi-a-GCST90001451	CD62L- monocyte %monocyte	cDC
1382	5	5737796	G	A	0.4988	-0.1315	0.02718	1.37101e-06	rs2399610	ebi-a-GCST90001451	CD62L- monocyte %monocyte	cDC
1383	7	17644035	T	C	0.0155	0.4905	0.109	7.02005e-06	rs76717104	ebi-a-GCST90001451	CD62L- monocyte %monocyte	cDC
1384	7	14032498	T	C	0.0396	-0.3108	0.06924	7.45195e-06	rs717824	ebi-a-GCST90001451	CD62L- monocyte %monocyte	cDC
1385	8	14941111	G	C	0.0212	-0.4256	0.09413	6.38602e-06	rs2124027	ebi-a-GCST90001451	CD62L- monocyte %monocyte	cDC
1386	9	135337621	C	T	0.2206	0.1614	0.03252	7.28199e-07	rs530377	ebi-a-GCST90001451	CD62L- monocyte %monocyte	cDC
1387	11	2024995	T	C	0.0403	0.2982	0.06733	9.82404e-06	rs117765367	ebi-a-GCST90001451	CD62L- monocyte %monocyte	cDC
1388	13	109976273	T	C	0.0676	0.2947	0.0539	4.96295e-08	rs7139370	ebi-a-GCST90001451	CD62L- monocyte %monocyte	cDC
1389	14	31030304	G	A	0.013	0.5719	0.1203	2.071e-06	rs117309559	ebi-a-GCST90001451	CD62L- monocyte %monocyte	cDC
1390	14	71667863	A	G	0.132	-0.1913	0.03943	1.281e-06	rs4899389	ebi-a-GCST90001451	CD62L- monocyte %monocyte	cDC
1391	14	30153119	A	T	0.0135	0.6623	0.1201	3.74498e-08	rs45487297	ebi-a-GCST90001451	CD62L- monocyte %monocyte	cDC
1392	14	58316355	T	C	0.1624	-0.1787	0.03646	9.95497e-07	rs7150584	ebi-a-GCST90001451	CD62L- monocyte %monocyte	cDC
1393	17	76108637	T	C	0.1333	-0.2057	0.0397	2.34498e-07	rs9807014	ebi-a-GCST90001451	CD62L- monocyte %monocyte	cDC
1394	18	60116421	A	C	0.283	0.1341	0.0294	5.30897e-06	rs9944612	ebi-a-GCST90001451	CD62L- monocyte %monocyte	cDC
1395	22	37139371	C	G	0.0866	0.2127	0.04782	8.93696e-06	rs55859756	ebi-a-GCST90001451	CD62L- monocyte %monocyte	cDC
1396	1	224272792	G	T	0.7463	0.1532	0.03003	3.597e-07	rs2404849	ebi-a-GCST90001452	CD11c+ CD62L- monocyte AC	cDC
1397	1	86940820	C	T	0.9123	0.201	0.04538	9.81296e-06	rs1407142	ebi-a-GCST90001452	CD11c+ CD62L- monocyte AC	cDC
1398	1	161515326	T	C	0.231	-0.1809	0.03084	4.94698e-09	rs55971447	ebi-a-GCST90001452	CD11c+ CD62L- monocyte AC	cDC
1399	1	34019363	T	C	0.1018	-0.2006	0.04321	3.60903e-06	rs72660177	ebi-a-GCST90001452	CD11c+ CD62L- monocyte AC	cDC
1400	1	89327063	G	A	0.0041	0.9448	0.2002	2.46899e-06	rs72724781	ebi-a-GCST90001452	CD11c+ CD62L- monocyte AC	cDC
1401	2	79926958	T	C	0.2224	-0.1559	0.03322	2.80802e-06	rs3040901	ebi-a-GCST90001452	CD11c+ CD62L- monocyte AC	cDC
1402	4	173569449	A	G	0.0073	0.7057	0.155	5.49604e-06	rs13104041	ebi-a-GCST90001452	CD11c+ CD62L- monocyte AC	cDC
1403	5	167349999	T	G	0.0595	0.2484	0.05589	9.1071e-06	rs72835655	ebi-a-GCST90001452	CD11c+ CD62L- monocyte AC	cDC
1404	6	81660130	G	T	0.002	-1.36	0.2904	2.947e-06	rs75220521	ebi-a-GCST90001452	CD11c+ CD62L- monocyte AC	cDC
1405	7	23594922	C	G	0.0766	0.225	0.04872	4.02402e-06	rs11772116	ebi-a-GCST90001452	CD11c+ CD62L- monocyte AC	cDC
1406	10	80852378	G	A	0.5486	0.117	0.02571	5.50795e-06	rs1268974	ebi-a-GCST90001452	CD11c+ CD62L- monocyte AC	cDC
1407	11	109986288	G	A	0.027	0.3583	0.08017	8.13299e-06	rs11213272	ebi-a-GCST90001452	CD11c+ CD62L- monocyte AC	cDC
1408	11	134569102	T	G	0.1178	0.1808	0.0396	5.15395e-06	rs12277397	ebi-a-GCST90001452	CD11c+ CD62L- monocyte AC	cDC
1409	11	112642209	T	A	0.3378	-0.1217	0.02721	7.99392e-06	rs10891433	ebi-a-GCST90001452	CD11c+ CD62L- monocyte AC	cDC
1410	12	26355696	A	G	0.0023	1.307	0.2836	4.24004e-06	rs76524078	ebi-a-GCST90001452	CD11c+ CD62L- monocyte AC	cDC
1411	12	69766606	T	C	0.05	0.3099	0.05911	1.68298e-07	rs113800324	ebi-a-GCST90001452	CD11c+ CD62L- monocyte AC	cDC
1412	13	100593548	T	C	0.0146	-0.5233	0.1093	1.76498e-06	rs17474599	ebi-a-GCST90001452	CD11c+ CD62L- monocyte AC	cDC
1413	14	102895904	A	G	0.0746	-0.2264	0.0505	7.66002e-06	rs77694582	ebi-a-GCST90001452	CD11c+ CD62L- monocyte AC	cDC
1414	14	69321561	C	A	0.3474	0.1241	0.02747	6.43902e-06	rs4899265	ebi-a-GCST90001452	CD11c+ CD62L- monocyte AC	cDC
1415	15	61748527	C	G	0.06	0.2509	0.0547	4.70002e-06	rs4359381	ebi-a-GCST90001452	CD11c+ CD62L- monocyte AC	cDC
1416	16	66062093	T	A	0.7957	-0.1526	0.03262	3.00898e-06	rs12708874	ebi-a-GCST90001452	CD11c+ CD62L- monocyte AC	cDC
1417	17	45778747	A	T	0.0268	-0.4108	0.08485	1.355e-06	rs9894233	ebi-a-GCST90001452	CD11c+ CD62L- monocyte AC	cDC
1418	17	2792530	G	A	0.8397	-0.1581	0.03498	6.42096e-06	rs34142458	ebi-a-GCST90001452	CD11c+ CD62L- monocyte AC	cDC
1419	21	46373171	A	G	0.0673	0.2439	0.05149	2.273e-06	rs150248455	ebi-a-GCST90001452	CD11c+ CD62L- monocyte AC	cDC
1420	22	25622885	T	C	0.121	0.1774	0.03948	7.29693e-06	rs117545845	ebi-a-GCST90001452	CD11c+ CD62L- monocyte AC	cDC
1421	1	56894640	A	G	0.0661	0.245	0.0552	9.3981e-06	rs116249234	ebi-a-GCST90001453	CD11c+ CD62L- monocyte %monocyte	cDC
1422	1	17966505	A	G	0.0105	-0.6187	0.1345	4.36999e-06	rs80087840	ebi-a-GCST90001453	CD11c+ CD62L- monocyte %monocyte	cDC
1423	1	46613239	G	A	0.0293	0.3846	0.08124	2.30399e-06	rs191730825	ebi-a-GCST90001453	CD11c+ CD62L- monocyte %monocyte	cDC
1424	1	245721841	A	G	0.0993	0.207	0.04455	3.51601e-06	rs10924239	ebi-a-GCST90001453	CD11c+ CD62L- monocyte %monocyte	cDC
1425	1	161500712	T	G	0.1418	-0.195	0.03862	4.68296e-07	rs114693598	ebi-a-GCST90001453	CD11c+ CD62L- monocyte %monocyte	cDC
1426	2	47354461	A	G	0.0673	0.2479	0.05444	5.49503e-06	rs114857887	ebi-a-GCST90001453	CD11c+ CD62L- monocyte %monocyte	cDC
1427	2	220533049	T	C	0.387	0.1244	0.02742	5.93595e-06	rs10804278	ebi-a-GCST90001453	CD11c+ CD62L- monocyte %monocyte	cDC
1428	3	172744541	T	C	0.0125	0.5956	0.1263	2.52203e-06	rs74610143	ebi-a-GCST90001453	CD11c+ CD62L- monocyte %monocyte	cDC
1429	3	65576520	C	T	0.1456	0.1689	0.03761	7.32302e-06	rs11921245	ebi-a-GCST90001453	CD11c+ CD62L- monocyte %monocyte	cDC
1430	4	182783833	A	G	0.0895	-0.2161	0.0466	3.68697e-06	rs138567833	ebi-a-GCST90001453	CD11c+ CD62L- monocyte %monocyte	cDC
1431	7	153684820	G	A	0.0482	-0.2769	0.0616	7.23003e-06	rs13241407	ebi-a-GCST90001453	CD11c+ CD62L- monocyte %monocyte	cDC
1432	7	23486970	T	C	0.0229	0.4544	0.08893	3.42997e-07	rs73073066	ebi-a-GCST90001453	CD11c+ CD62L- monocyte %monocyte	cDC
1433	8	19326303	T	C	0.3901	0.1227	0.02728	7.18208e-06	rs4922033	ebi-a-GCST90001453	CD11c+ CD62L- monocyte %monocyte	cDC
1434	11	112076693	T	A	0.9564	0.2989	0.06464	3.90796e-06	rs1469503	ebi-a-GCST90001453	CD11c+ CD62L- monocyte %monocyte	cDC
1435	12	42973243	C	G	0.0462	0.3077	0.06328	1.21599e-06	rs57566659	ebi-a-GCST90001453	CD11c+ CD62L- monocyte %monocyte	cDC
1436	12	69744014	A	C	0.0831	0.25	0.04806	2.10999e-07	rs1800973	ebi-a-GCST90001453	CD11c+ CD62L- monocyte %monocyte	cDC
1437	12	27966210	G	C	0.4359	-0.1298	0.02728	2.053e-06	rs11610005	ebi-a-GCST90001453	CD11c+ CD62L- monocyte %monocyte	cDC
1438	14	29918210	T	C	0.0089	-0.6373	0.1427	8.25392e-06	rs117909439	ebi-a-GCST90001453	CD11c+ CD62L- monocyte %monocyte	cDC
1439	15	37200279	G	A	0.1118	0.1991	0.04263	3.12097e-06	rs62002392	ebi-a-GCST90001453	CD11c+ CD62L- monocyte %monocyte	cDC
1440	16	53934556	A	G	0.1033	-0.1976	0.04413	7.81592e-06	rs16952634	ebi-a-GCST90001453	CD11c+ CD62L- monocyte %monocyte	cDC
1441	17	45064678	G	A	0.7286	0.1484	0.03016	9.12998e-07	rs4468691	ebi-a-GCST90001453	CD11c+ CD62L- monocyte %monocyte	cDC
1442	2	112941273	T	C	0.0396	0.3042	0.06703	5.90704e-06	rs74805957	ebi-a-GCST90001454	CD62L- HLA DR++ monocyte AC	cDC
1443	3	1641354	C	A	0.0096	0.5986	0.134	8.26704e-06	rs115431394	ebi-a-GCST90001454	CD62L- HLA DR++ monocyte AC	cDC
1444	3	61569753	T	C	0.2179	0.1401	0.03165	9.92293e-06	rs1320172	ebi-a-GCST90001454	CD62L- HLA DR++ monocyte AC	cDC
1445	4	1531162	G	C	0.0409	-0.2927	0.06581	8.97697e-06	rs111224423	ebi-a-GCST90001454	CD62L- HLA DR++ monocyte AC	cDC
1446	4	148180897	T	C	0.6269	-0.1209	0.02713	8.65307e-06	rs7437802	ebi-a-GCST90001454	CD62L- HLA DR++ monocyte AC	cDC
1447	5	178631699	C	T	0.4606	0.1137	0.02564	9.52906e-06	rs3797612	ebi-a-GCST90001454	CD62L- HLA DR++ monocyte AC	cDC
1448	6	54476928	G	A	0.0911	-0.2094	0.0463	6.346e-06	rs10948829	ebi-a-GCST90001454	CD62L- HLA DR++ monocyte AC	cDC
1449	9	113852341	T	C	0.4032	-0.1197	0.02688	8.75004e-06	rs10759491	ebi-a-GCST90001454	CD62L- HLA DR++ monocyte AC	cDC
1450	9	112600304	A	G	0.3118	-0.1284	0.0283	5.89794e-06	rs10980077	ebi-a-GCST90001454	CD62L- HLA DR++ monocyte AC	cDC
1451	10	124167004	A	G	0.3101	0.1276	0.02858	8.36392e-06	rs10887149	ebi-a-GCST90001454	CD62L- HLA DR++ monocyte AC	cDC
1452	11	134566275	A	G	0.0747	0.2396	0.04966	1.47299e-06	rs28680389	ebi-a-GCST90001454	CD62L- HLA DR++ monocyte AC	cDC
1453	12	108746427	C	T	0.6473	0.1364	0.02743	6.93905e-07	rs938447	ebi-a-GCST90001454	CD62L- HLA DR++ monocyte AC	cDC
1454	13	76034172	A	G	0.0209	-0.4212	0.08981	2.86398e-06	rs148420500	ebi-a-GCST90001454	CD62L- HLA DR++ monocyte AC	cDC
1455	14	69321561	C	A	0.3474	0.1267	0.02759	4.52699e-06	rs4899265	ebi-a-GCST90001454	CD62L- HLA DR++ monocyte AC	cDC
1456	14	53831558	A	G	0.0255	0.3934	0.08287	2.16501e-06	rs139554006	ebi-a-GCST90001454	CD62L- HLA DR++ monocyte AC	cDC
1457	15	88341038	T	G	0.0295	0.3569	0.07891	6.31393e-06	rs144348353	ebi-a-GCST90001454	CD62L- HLA DR++ monocyte AC	cDC
1458	16	50273295	A	T	0.2169	-0.1416	0.03148	7.05992e-06	rs7190107	ebi-a-GCST90001454	CD62L- HLA DR++ monocyte AC	cDC
1459	18	3595011	C	G	0.6678	-0.1231	0.02767	8.88505e-06	rs2240899	ebi-a-GCST90001454	CD62L- HLA DR++ monocyte AC	cDC
1460	22	25622885	T	C	0.1209	0.1995	0.03962	5.04696e-07	rs117545845	ebi-a-GCST90001454	CD62L- HLA DR++ monocyte AC	cDC
1461	1	89120861	T	A	0.0178	0.4559	0.1027	9.40005e-06	rs76234991	ebi-a-GCST90001455	CD62L- HLA DR++ monocyte %monocyte	cDC
1462	1	165676784	G	C	0.271	-0.1352	0.02971	5.52993e-06	rs9919190	ebi-a-GCST90001455	CD62L- HLA DR++ monocyte %monocyte	cDC
1463	2	12351867	A	G	0.0524	0.2764	0.05873	2.63299e-06	rs4668750	ebi-a-GCST90001455	CD62L- HLA DR++ monocyte %monocyte	cDC
1464	2	145504787	C	T	0.329	0.1271	0.02872	9.97493e-06	rs6430066	ebi-a-GCST90001455	CD62L- HLA DR++ monocyte %monocyte	cDC
1465	2	101541798	T	C	0.8576	-0.176	0.03878	5.87801e-06	rs356651	ebi-a-GCST90001455	CD62L- HLA DR++ monocyte %monocyte	cDC
1466	3	9386094	A	G	0.4513	0.1248	0.02633	2.23501e-06	rs2955643	ebi-a-GCST90001455	CD62L- HLA DR++ monocyte %monocyte	cDC
1467	3	188135783	A	T	0.4742	0.1287	0.02682	1.67302e-06	rs12485444	ebi-a-GCST90001455	CD62L- HLA DR++ monocyte %monocyte	cDC
1468	3	9228763	G	A	0.0702	-0.2473	0.0512	1.42699e-06	rs151240896	ebi-a-GCST90001455	CD62L- HLA DR++ monocyte %monocyte	cDC
1469	4	83340880	C	T	0.0059	-0.8168	0.1726	2.31499e-06	rs189575603	ebi-a-GCST90001455	CD62L- HLA DR++ monocyte %monocyte	cDC
1470	4	1531162	G	C	0.0406	-0.2995	0.06702	8.14798e-06	rs111224423	ebi-a-GCST90001455	CD62L- HLA DR++ monocyte %monocyte	cDC
1471	7	50435617	T	A	0.1981	-0.1541	0.03378	5.28896e-06	rs11766800	ebi-a-GCST90001455	CD62L- HLA DR++ monocyte %monocyte	cDC
1472	9	85828008	A	T	0.0064	0.807	0.1756	4.49097e-06	rs1969797	ebi-a-GCST90001455	CD62L- HLA DR++ monocyte %monocyte	cDC
1473	10	18422972	A	G	0.0449	-0.2955	0.06541	6.48694e-06	rs78736203	ebi-a-GCST90001455	CD62L- HLA DR++ monocyte %monocyte	cDC
1474	14	31868358	C	T	0.0344	0.3488	0.07433	2.80899e-06	rs35079623	ebi-a-GCST90001455	CD62L- HLA DR++ monocyte %monocyte	cDC
1475	19	2560423	G	T	0.2292	0.1523	0.03151	1.40101e-06	rs765044	ebi-a-GCST90001455	CD62L- HLA DR++ monocyte %monocyte	cDC
1476	22	26322953	T	A	0.479	0.1333	0.02676	6.65503e-07	rs5761319	ebi-a-GCST90001455	CD62L- HLA DR++ monocyte %monocyte	cDC
1477	1	229571061	G	T	0.632	0.1258	0.02806	7.66408e-06	rs506388	ebi-a-GCST90001456	CD11c+ HLA DR++ monocyte AC	cDC
1478	1	103631826	G	C	0.0035	1.163	0.2505	3.61302e-06	rs561934182	ebi-a-GCST90001456	CD11c+ HLA DR++ monocyte AC	cDC
1479	1	45056124	T	C	0.3741	-0.1271	0.02801	5.88803e-06	rs56186608	ebi-a-GCST90001456	CD11c+ HLA DR++ monocyte AC	cDC
1480	1	34019363	T	C	0.1017	-0.198	0.04402	7.13806e-06	rs72660177	ebi-a-GCST90001456	CD11c+ HLA DR++ monocyte AC	cDC
1481	1	224272792	G	T	0.7464	0.1466	0.03065	1.79602e-06	rs2404849	ebi-a-GCST90001456	CD11c+ HLA DR++ monocyte AC	cDC
1482	1	76985141	T	C	0.0012	1.839	0.4029	5.22601e-06	rs116484930	ebi-a-GCST90001456	CD11c+ HLA DR++ monocyte AC	cDC
1483	3	188133439	T	C	0.5711	-0.1285	0.02714	2.31201e-06	rs6808893	ebi-a-GCST90001456	CD11c+ HLA DR++ monocyte AC	cDC
1484	3	87446622	C	T	0.0187	-0.502	0.1059	2.231e-06	rs548306594	ebi-a-GCST90001456	CD11c+ HLA DR++ monocyte AC	cDC
1485	3	172744541	T	C	0.0124	0.5811	0.1256	3.83902e-06	rs74610143	ebi-a-GCST90001456	CD11c+ HLA DR++ monocyte AC	cDC
1486	6	67292748	T	G	0.0157	-0.5072	0.1058	1.71498e-06	rs55651060	ebi-a-GCST90001456	CD11c+ HLA DR++ monocyte AC	cDC
1487	6	47216562	A	G	0.19	0.1631	0.03419	1.91898e-06	rs2295270	ebi-a-GCST90001456	CD11c+ HLA DR++ monocyte AC	cDC
1488	7	20995778	A	G	0.0305	-0.3754	0.07868	1.91898e-06	rs151194174	ebi-a-GCST90001456	CD11c+ HLA DR++ monocyte AC	cDC
1489	10	72515785	T	C	0.2433	-0.1584	0.03131	4.46601e-07	rs2587473	ebi-a-GCST90001456	CD11c+ HLA DR++ monocyte AC	cDC
1490	11	134569102	T	G	0.1179	0.1863	0.04033	4e-06	rs12277397	ebi-a-GCST90001456	CD11c+ HLA DR++ monocyte AC	cDC
1491	13	100594821	T	C	0.0197	-0.4377	0.09729	7.07995e-06	rs112353331	ebi-a-GCST90001456	CD11c+ HLA DR++ monocyte AC	cDC
1492	13	76034172	A	G	0.0209	-0.4097	0.091	6.96996e-06	rs148420500	ebi-a-GCST90001456	CD11c+ HLA DR++ monocyte AC	cDC
1493	17	45778747	A	T	0.0268	-0.3853	0.08638	8.46896e-06	rs9894233	ebi-a-GCST90001456	CD11c+ HLA DR++ monocyte AC	cDC
1494	17	35215045	T	C	0.1423	-0.1651	0.03714	9.12809e-06	rs76376209	ebi-a-GCST90001456	CD11c+ HLA DR++ monocyte AC	cDC
1495	22	25622885	T	C	0.1211	0.189	0.04018	2.678e-06	rs117545845	ebi-a-GCST90001456	CD11c+ HLA DR++ monocyte AC	cDC
1496	1	56892198	T	C	0.0661	0.2544	0.05533	4.45502e-06	rs77361483	ebi-a-GCST90001457	CD11c+ HLA DR++ monocyte %monocyte	cDC
1497	1	46613239	G	A	0.0293	0.3732	0.08142	4.74799e-06	rs191730825	ebi-a-GCST90001457	CD11c+ HLA DR++ monocyte %monocyte	cDC
1498	3	188133439	T	C	0.5717	-0.1582	0.02739	8.47208e-09	rs6808893	ebi-a-GCST90001457	CD11c+ HLA DR++ monocyte %monocyte	cDC
1499	3	172744541	T	C	0.0125	0.6697	0.1264	1.26101e-07	rs74610143	ebi-a-GCST90001457	CD11c+ HLA DR++ monocyte %monocyte	cDC
1500	4	141946812	A	G	0.0003	3.194	0.7173	8.7579e-06	rs76838015	ebi-a-GCST90001457	CD11c+ HLA DR++ monocyte %monocyte	cDC
1501	4	182768743	A	G	0.0971	-0.2309	0.04538	3.82402e-07	rs35237330	ebi-a-GCST90001457	CD11c+ HLA DR++ monocyte %monocyte	cDC
1502	7	24465888	T	A	0.4196	0.1238	0.02716	5.39498e-06	rs6942832	ebi-a-GCST90001457	CD11c+ HLA DR++ monocyte %monocyte	cDC
1503	7	23629053	G	A	0.0251	0.4043	0.0873	3.78504e-06	rs78175301	ebi-a-GCST90001457	CD11c+ HLA DR++ monocyte %monocyte	cDC
1504	8	117400280	A	C	0.7429	-0.1459	0.03084	2.32097e-06	rs11785252	ebi-a-GCST90001457	CD11c+ HLA DR++ monocyte %monocyte	cDC
1505	10	72515785	T	C	0.2431	-0.1412	0.03166	8.46798e-06	rs2587473	ebi-a-GCST90001457	CD11c+ HLA DR++ monocyte %monocyte	cDC
1506	11	112076693	T	A	0.9564	0.304	0.06476	2.80498e-06	rs1469503	ebi-a-GCST90001457	CD11c+ HLA DR++ monocyte %monocyte	cDC
1507	11	80035628	A	G	0.0074	0.6992	0.1547	6.47307e-06	rs117853201	ebi-a-GCST90001457	CD11c+ HLA DR++ monocyte %monocyte	cDC
1508	11	115387449	G	A	0.044	-0.3015	0.06462	3.21299e-06	rs7101558	ebi-a-GCST90001457	CD11c+ HLA DR++ monocyte %monocyte	cDC
1509	14	31160823	A	G	0.0189	-0.447	0.0967	3.95303e-06	rs76968110	ebi-a-GCST90001457	CD11c+ HLA DR++ monocyte %monocyte	cDC
1510	17	45202758	A	G	0.3922	-0.1267	0.02729	3.58798e-06	rs9897015	ebi-a-GCST90001457	CD11c+ HLA DR++ monocyte %monocyte	cDC
1511	17	35215045	T	C	0.1418	-0.1798	0.03753	1.749e-06	rs76376209	ebi-a-GCST90001457	CD11c+ HLA DR++ monocyte %monocyte	cDC
1512	20	5465449	C	T	0.2936	0.1304	0.02905	7.41293e-06	rs6038180	ebi-a-GCST90001457	CD11c+ HLA DR++ monocyte %monocyte	cDC
1513	20	45975692	G	A	0.0168	-0.4681	0.1043	7.46105e-06	rs143643742	ebi-a-GCST90001457	CD11c+ HLA DR++ monocyte %monocyte	cDC
1514	1	73622958	A	G	0.005	0.8749	0.1843	2.14501e-06	rs141320646	ebi-a-GCST90001458	Myeloid DC AC	cDC
1515	1	161410253	T	C	0.2083	-0.2265	0.03229	2.75296e-12	rs115805162	ebi-a-GCST90001458	Myeloid DC AC	cDC
1516	1	161526397	G	A	0.2449	0.6546	0.02797	2.29087e-112	rs71632979	ebi-a-GCST90001458	Myeloid DC AC	cDC
1517	1	161035780	A	G	0.0437	0.319	0.06262	3.69199e-07	rs147678401	ebi-a-GCST90001458	Myeloid DC AC	cDC
1518	1	160798209	C	T	0.4349	0.1529	0.02614	5.432e-09	rs569911	ebi-a-GCST90001458	Myeloid DC AC	cDC
1519	2	40026310	C	T	0.0061	0.7935	0.1634	1.25401e-06	rs142472859	ebi-a-GCST90001458	Myeloid DC AC	cDC
1520	2	112435483	C	T	0.0977	-0.2007	0.04301	3.18002e-06	rs17017403	ebi-a-GCST90001458	Myeloid DC AC	cDC
1521	2	40472950	A	C	0.012	0.5531	0.1168	2.27002e-06	rs72794768	ebi-a-GCST90001458	Myeloid DC AC	cDC
1522	3	1981195	T	C	0.0118	-0.5608	0.1242	6.54305e-06	rs115389169	ebi-a-GCST90001458	Myeloid DC AC	cDC
1523	3	145530567	G	A	0.4244	-0.1157	0.02587	7.97003e-06	rs4681269	ebi-a-GCST90001458	Myeloid DC AC	cDC
1524	4	106927356	T	C	0.0136	-0.4793	0.1065	6.98393e-06	rs17036497	ebi-a-GCST90001458	Myeloid DC AC	cDC
1525	5	112543958	A	G	0.0106	0.574	0.1265	5.90704e-06	rs79275634	ebi-a-GCST90001458	Myeloid DC AC	cDC
1526	7	4372544	G	C	0.0049	-0.8214	0.1815	6.25101e-06	rs76168011	ebi-a-GCST90001458	Myeloid DC AC	cDC
1527	8	38806068	A	G	0.4846	0.1205	0.0252	1.81301e-06	rs62504404	ebi-a-GCST90001458	Myeloid DC AC	cDC
1528	8	73348626	T	C	0.2938	0.1297	0.02755	2.60898e-06	rs16938204	ebi-a-GCST90001458	Myeloid DC AC	cDC
1529	9	21870164	T	C	0.0018	-1.325	0.2906	5.28701e-06	rs138949944	ebi-a-GCST90001458	Myeloid DC AC	cDC
1530	9	88374754	C	T	0.8078	-0.1438	0.03219	8.21391e-06	rs10746769	ebi-a-GCST90001458	Myeloid DC AC	cDC
1531	10	30413417	A	T	0.428	-0.1158	0.02585	7.76104e-06	rs10763776	ebi-a-GCST90001458	Myeloid DC AC	cDC
1532	11	34866130	G	A	0.0214	0.3915	0.08829	9.54707e-06	rs17711429	ebi-a-GCST90001458	Myeloid DC AC	cDC
1533	13	32875763	T	C	0.3106	-0.1238	0.02757	7.34294e-06	rs206131	ebi-a-GCST90001458	Myeloid DC AC	cDC
1534	19	4079922	T	A	0.9117	0.1978	0.04469	9.85099e-06	rs1664690	ebi-a-GCST90001458	Myeloid DC AC	cDC
1535	19	45337918	A	G	0.0009	-1.922	0.4296	7.94493e-06	rs147711004	ebi-a-GCST90001458	Myeloid DC AC	cDC
1536	20	22780354	G	A	0.6811	-0.1264	0.02708	3.16701e-06	rs6048352	ebi-a-GCST90001458	Myeloid DC AC	cDC
1537	20	2470273	G	C	0.0038	0.9423	0.2032	3.642e-06	rs147431504	ebi-a-GCST90001458	Myeloid DC AC	cDC
1538	1	160972255	T	C	0.0094	0.6438	0.1286	5.78496e-07	rs143140559	ebi-a-GCST90001459	Myeloid DC %DC	cDC
1539	1	161937774	A	G	0.0688	0.2526	0.05138	9.21998e-07	rs71639910	ebi-a-GCST90001459	Myeloid DC %DC	cDC
1540	1	161526397	G	A	0.2447	0.6258	0.0287	8.46058e-99	rs71632979	ebi-a-GCST90001459	Myeloid DC %DC	cDC
1541	1	161561151	A	G	0.1218	-0.2585	0.0396	7.62255e-11	rs74341264	ebi-a-GCST90001459	Myeloid DC %DC	cDC
1542	2	65193712	T	C	0.0839	-0.2154	0.04634	3.478e-06	rs66730637	ebi-a-GCST90001459	Myeloid DC %DC	cDC
1543	2	40026310	C	T	0.006	0.7369	0.1648	8.07402e-06	rs142472859	ebi-a-GCST90001459	Myeloid DC %DC	cDC
1544	2	111876763	A	G	0.4757	-0.1227	0.02584	2.14699e-06	rs7577824	ebi-a-GCST90001459	Myeloid DC %DC	cDC
1545	2	211051993	T	C	0.0531	-0.2542	0.05602	5.89902e-06	rs141267173	ebi-a-GCST90001459	Myeloid DC %DC	cDC
1546	3	384169	C	G	0.1276	-0.1682	0.03678	4.99505e-06	rs11715127	ebi-a-GCST90001459	Myeloid DC %DC	cDC
1547	3	151963160	T	G	0.0501	0.2972	0.05987	7.26708e-07	rs62272723	ebi-a-GCST90001459	Myeloid DC %DC	cDC
1548	6	36323614	T	C	0.0292	0.3577	0.07639	2.93299e-06	rs114586806	ebi-a-GCST90001459	Myeloid DC %DC	cDC
1549	6	22056131	G	A	0.3971	0.1185	0.02668	9.16495e-06	rs196051	ebi-a-GCST90001459	Myeloid DC %DC	cDC
1550	7	14195723	C	G	0.0097	-0.6159	0.1305	2.44399e-06	rs78726632	ebi-a-GCST90001459	Myeloid DC %DC	cDC
1551	7	50307710	C	T	0.2645	0.1584	0.02961	9.42193e-08	rs876036	ebi-a-GCST90001459	Myeloid DC %DC	cDC
1552	8	17810983	T	C	0.0362	-0.3324	0.07035	2.39398e-06	rs4921823	ebi-a-GCST90001459	Myeloid DC %DC	cDC
1553	8	130647985	G	T	0.2875	-0.1378	0.02808	9.67297e-07	rs34547718	ebi-a-GCST90001459	Myeloid DC %DC	cDC
1554	8	71747316	C	T	0.0023	1.198	0.2622	5.08698e-06	rs17767335	ebi-a-GCST90001459	Myeloid DC %DC	cDC
1555	9	135295345	T	C	0.0855	-0.2037	0.04568	8.53002e-06	rs1571857	ebi-a-GCST90001459	Myeloid DC %DC	cDC
1556	9	31374800	A	G	0.0265	-0.3648	0.07932	4.39805e-06	rs145330472	ebi-a-GCST90001459	Myeloid DC %DC	cDC
1557	9	110467582	G	T	0.5802	0.1193	0.02592	4.35101e-06	rs1330145	ebi-a-GCST90001459	Myeloid DC %DC	cDC
1558	10	122700529	T	G	0.4535	0.1266	0.02587	1.034e-06	rs4752481	ebi-a-GCST90001459	Myeloid DC %DC	cDC
1559	12	108726677	G	A	0.7411	-0.1364	0.02991	5.313e-06	rs10735429	ebi-a-GCST90001459	Myeloid DC %DC	cDC
1560	13	44765322	T	C	0.0842	0.2116	0.04675	6.223e-06	rs73180904	ebi-a-GCST90001459	Myeloid DC %DC	cDC
1561	16	111247	T	C	0.0783	-0.223	0.04904	5.62898e-06	rs79691782	ebi-a-GCST90001459	Myeloid DC %DC	cDC
1562	17	12078483	T	C	0.0136	0.5111	0.1141	7.71099e-06	rs79631949	ebi-a-GCST90001459	Myeloid DC %DC	cDC
1563	19	58148090	T	A	0.0466	-0.2695	0.05971	6.58097e-06	rs73064521	ebi-a-GCST90001459	Myeloid DC %DC	cDC
1564	20	15407093	A	G	0.0136	-0.5066	0.1102	4.43803e-06	rs6079813	ebi-a-GCST90001459	Myeloid DC %DC	cDC
1565	22	27665142	T	C	0.1474	-0.1675	0.03597	3.34996e-06	rs12628370	ebi-a-GCST90001459	Myeloid DC %DC	cDC
1566	2	1970675	T	C	0.0957	-0.1841	0.04126	8.41492e-06	rs6751072	ebi-a-GCST90001460	Plasmacytoid DC AC	cDC
1567	2	111927379	G	A	0.4784	0.1169	0.02406	1.243e-06	rs6708784	ebi-a-GCST90001460	Plasmacytoid DC AC	cDC
1568	2	85696551	A	G	0.7121	0.1321	0.02633	5.57301e-07	rs12616455	ebi-a-GCST90001460	Plasmacytoid DC AC	cDC
1569	2	221584311	G	T	0.0071	-0.6432	0.1424	6.51193e-06	rs7560153	ebi-a-GCST90001460	Plasmacytoid DC AC	cDC
1570	2	178694935	T	C	0.0052	-0.7983	0.166	1.59302e-06	rs115638174	ebi-a-GCST90001460	Plasmacytoid DC AC	cDC
1571	2	136580287	C	T	0.3244	0.1937	0.02628	2.11787e-13	rs2164210	ebi-a-GCST90001460	Plasmacytoid DC AC	cDC
1572	3	19131454	T	C	0.0012	-1.742	0.3865	6.77907e-06	rs192992420	ebi-a-GCST90001460	Plasmacytoid DC AC	cDC
1573	3	104696995	C	T	0.071	0.2251	0.04706	1.79399e-06	rs77908862	ebi-a-GCST90001460	Plasmacytoid DC AC	cDC
1574	5	176855627	A	T	0.4813	0.1163	0.02379	1.05201e-06	rs2545798	ebi-a-GCST90001460	Plasmacytoid DC AC	cDC
1575	5	36514924	T	C	0.0133	0.5481	0.1034	1.245e-07	rs62354582	ebi-a-GCST90001460	Plasmacytoid DC AC	cDC
1576	6	67895544	G	C	0.0009	-1.824	0.3956	4.16601e-06	rs144152085	ebi-a-GCST90001460	Plasmacytoid DC AC	cDC
1577	7	21574985	C	T	0.0702	-0.2167	0.04768	5.68696e-06	rs73064418	ebi-a-GCST90001460	Plasmacytoid DC AC	cDC
1578	7	11535712	T	C	0.0325	-0.3111	0.06766	4.41804e-06	rs186765793	ebi-a-GCST90001460	Plasmacytoid DC AC	cDC
1579	7	50308811	C	G	0.2619	-0.1971	0.02752	9.51481e-13	rs876039	ebi-a-GCST90001460	Plasmacytoid DC AC	cDC
1580	8	34472241	A	T	0.0007	2.012	0.4152	1.31701e-06	rs117039412	ebi-a-GCST90001460	Plasmacytoid DC AC	cDC
1581	8	131805603	C	A	0.4092	0.1139	0.02439	3.14101e-06	rs11776881	ebi-a-GCST90001460	Plasmacytoid DC AC	cDC
1582	10	99691593	T	C	0.818	-0.1453	0.03097	2.81598e-06	rs2862050	ebi-a-GCST90001460	Plasmacytoid DC AC	cDC
1583	10	95364033	G	C	0.0141	-0.4462	0.1003	8.93203e-06	rs17108993	ebi-a-GCST90001460	Plasmacytoid DC AC	cDC
1584	11	80180769	C	T	0.0028	1.044	0.2255	3.81101e-06	rs55901425	ebi-a-GCST90001460	Plasmacytoid DC AC	cDC
1585	12	101344076	C	T	0.0015	1.338	0.2948	5.868e-06	rs117839924	ebi-a-GCST90001460	Plasmacytoid DC AC	cDC
1586	12	53745426	C	G	0.0202	0.3807	0.0838	5.73694e-06	rs117112573	ebi-a-GCST90001460	Plasmacytoid DC AC	cDC
1587	13	101828654	C	T	0.0169	0.4301	0.09125	2.54302e-06	rs17582557	ebi-a-GCST90001460	Plasmacytoid DC AC	cDC
1588	14	100464091	G	T	0.0637	-0.2103	0.04684	7.32099e-06	rs76924856	ebi-a-GCST90001460	Plasmacytoid DC AC	cDC
1589	14	62358847	T	C	0.1457	0.1614	0.03341	1.424e-06	rs217667	ebi-a-GCST90001460	Plasmacytoid DC AC	cDC
1590	15	43005653	C	T	0.0313	0.3131	0.06882	5.55405e-06	rs138423727	ebi-a-GCST90001460	Plasmacytoid DC AC	cDC
1591	16	3995624	C	A	0.0056	-0.7037	0.155	5.85302e-06	rs142129101	ebi-a-GCST90001460	Plasmacytoid DC AC	cDC
1592	16	83921634	G	T	0.0319	0.3127	0.06932	6.69499e-06	rs147983983	ebi-a-GCST90001460	Plasmacytoid DC AC	cDC
1593	17	70427321	A	G	0.1432	0.152	0.034	8.07105e-06	rs16977238	ebi-a-GCST90001460	Plasmacytoid DC AC	cDC
1594	17	10991039	T	C	0.0027	-1.205	0.2342	2.80899e-07	rs16944211	ebi-a-GCST90001460	Plasmacytoid DC AC	cDC
1595	17	35059123	C	G	0.0019	-1.178	0.2619	7.06708e-06	rs117990934	ebi-a-GCST90001460	Plasmacytoid DC AC	cDC
1596	18	51412543	G	A	0.4413	0.1138	0.02422	2.72703e-06	rs10853636	ebi-a-GCST90001460	Plasmacytoid DC AC	cDC
1597	1	160940671	A	G	0.0096	0.6722	0.127	1.276e-07	rs191217950	ebi-a-GCST90001461	DC AC	cDC
1598	1	160145298	A	G	0.5697	0.1199	0.02567	3.08901e-06	rs911228	ebi-a-GCST90001461	DC AC	cDC
1599	1	161515326	T	C	0.2358	0.5889	0.02846	1.19812e-89	rs55971447	ebi-a-GCST90001461	DC AC	cDC
1600	1	161058351	C	T	0.0532	0.3483	0.05681	9.7389e-10	rs75072970	ebi-a-GCST90001461	DC AC	cDC
1601	1	120123990	T	C	0.1464	0.1591	0.03557	8.00295e-06	rs12144062	ebi-a-GCST90001461	DC AC	cDC
1602	1	162920561	T	A	0.0917	0.1983	0.04369	5.87706e-06	rs17438107	ebi-a-GCST90001461	DC AC	cDC
1603	2	136557319	T	C	0.3254	0.1262	0.02779	5.77205e-06	rs2322660	ebi-a-GCST90001461	DC AC	cDC
1604	2	112435483	C	T	0.098	-0.195	0.04252	4.68296e-06	rs17017403	ebi-a-GCST90001461	DC AC	cDC
1605	2	47496463	C	G	0.4502	0.1158	0.0251	4.08498e-06	rs7355664	ebi-a-GCST90001461	DC AC	cDC
1606	3	31185662	A	G	0.1101	0.1846	0.04063	5.74103e-06	rs6782857	ebi-a-GCST90001461	DC AC	cDC
1607	3	41531792	A	T	0.0258	-0.3782	0.08174	3.843e-06	rs115751481	ebi-a-GCST90001461	DC AC	cDC
1608	5	30878060	T	C	0.0362	0.3124	0.06744	3.75396e-06	rs11748731	ebi-a-GCST90001461	DC AC	cDC
1609	5	112543958	A	G	0.0107	0.5945	0.1248	1.98299e-06	rs79275634	ebi-a-GCST90001461	DC AC	cDC
1610	6	3870889	A	G	0.7432	0.1328	0.02893	4.60596e-06	rs2490034	ebi-a-GCST90001461	DC AC	cDC
1611	7	4372544	G	C	0.0049	-0.7956	0.1796	9.74002e-06	rs76168011	ebi-a-GCST90001461	DC AC	cDC
1612	7	46017435	T	G	0.0313	-0.3287	0.07248	5.94895e-06	rs35802809	ebi-a-GCST90001461	DC AC	cDC
1613	8	73320315	A	G	0.2964	0.1282	0.02716	2.452e-06	rs28854187	ebi-a-GCST90001461	DC AC	cDC
1614	8	38806068	A	G	0.4843	0.125	0.02491	5.47797e-07	rs62504404	ebi-a-GCST90001461	DC AC	cDC
1615	9	88411604	T	C	0.1679	0.1545	0.0336	4.39805e-06	rs138192280	ebi-a-GCST90001461	DC AC	cDC
1616	12	133840072	C	G	0.3072	-0.1534	0.03214	1.894e-06	rs142917473	ebi-a-GCST90001461	DC AC	cDC
1617	13	32877696	A	G	0.3103	-0.1209	0.02728	9.57789e-06	rs9590896	ebi-a-GCST90001461	DC AC	cDC
1618	17	35251042	G	C	0.0603	-0.252	0.05419	3.434e-06	rs115102594	ebi-a-GCST90001461	DC AC	cDC
1619	20	2470273	G	C	0.0039	0.9392	0.2001	2.78298e-06	rs147431504	ebi-a-GCST90001461	DC AC	cDC
1620	1	161561151	A	G	0.1219	-0.3652	0.03894	1.18195e-20	rs74341264	ebi-a-GCST90001462	CD62L- DC AC	cDC
1621	1	160972255	T	C	0.0094	0.7418	0.1284	8.28209e-09	rs143140559	ebi-a-GCST90001462	CD62L- DC AC	cDC
1622	1	161526397	G	A	0.2449	0.7524	0.02735	1.40281e-150	rs71632979	ebi-a-GCST90001462	CD62L- DC AC	cDC
1623	1	161035780	A	G	0.0437	0.3283	0.06281	1.82898e-07	rs147678401	ebi-a-GCST90001462	CD62L- DC AC	cDC
1624	1	161937774	A	G	0.0686	0.3586	0.05081	2.04692e-12	rs71639910	ebi-a-GCST90001462	CD62L- DC AC	cDC
1625	1	162920561	T	A	0.0921	0.2057	0.04421	3.37699e-06	rs17438107	ebi-a-GCST90001462	CD62L- DC AC	cDC
1626	2	155187137	C	G	0.0024	-1.139	0.2448	3.39203e-06	rs75055130	ebi-a-GCST90001462	CD62L- DC AC	cDC
1627	3	163257483	G	T	0.8091	0.1447	0.03248	8.67801e-06	rs9855547	ebi-a-GCST90001462	CD62L- DC AC	cDC
1628	4	90807488	C	T	0.0001	-4.152	0.8762	2.23599e-06	rs35740507	ebi-a-GCST90001462	CD62L- DC AC	cDC
1629	8	141396189	A	C	0.0025	-1.176	0.2575	5.12201e-06	rs139894456	ebi-a-GCST90001462	CD62L- DC AC	cDC
1630	9	1642516	A	G	0.0602	0.2383	0.05385	9.91402e-06	rs771894	ebi-a-GCST90001462	CD62L- DC AC	cDC
1631	11	19877912	T	C	0.0512	0.2767	0.05667	1.09401e-06	rs116910026	ebi-a-GCST90001462	CD62L- DC AC	cDC
1632	11	5480718	C	T	0.0272	-0.36	0.0755	1.94299e-06	rs149812305	ebi-a-GCST90001462	CD62L- DC AC	cDC
1633	12	127036033	A	G	0.287	0.1337	0.02799	1.86599e-06	rs73231298	ebi-a-GCST90001462	CD62L- DC AC	cDC
1634	15	81119490	A	G	0.3276	0.128	0.02738	3.039e-06	rs35519924	ebi-a-GCST90001462	CD62L- DC AC	cDC
1635	15	57324322	A	C	0.0009	-2.086	0.4634	6.98104e-06	rs151030554	ebi-a-GCST90001462	CD62L- DC AC	cDC
1636	16	74973365	A	G	0.0353	0.3107	0.07021	9.94489e-06	rs139058442	ebi-a-GCST90001462	CD62L- DC AC	cDC
1637	18	10175131	T	G	0.0697	-0.2246	0.05013	7.69502e-06	rs112701148	ebi-a-GCST90001462	CD62L- DC AC	cDC
1638	20	22780354	G	A	0.6811	-0.1219	0.02717	7.54797e-06	rs6048352	ebi-a-GCST90001462	CD62L- DC AC	cDC
1639	1	105108278	A	G	0.435	-0.1257	0.02658	2.34401e-06	rs1515318	ebi-a-GCST90001463	CD62L- DC %DC	cDC
1640	1	160972255	T	C	0.0094	0.6557	0.1304	5.14802e-07	rs143140559	ebi-a-GCST90001463	CD62L- DC %DC	cDC
1641	1	161561151	A	G	0.1218	-0.3829	0.03987	1.43285e-21	rs74341264	ebi-a-GCST90001463	CD62L- DC %DC	cDC
1642	1	160353789	G	A	0.0326	0.4142	0.07525	3.971e-08	rs143032729	ebi-a-GCST90001463	CD62L- DC %DC	cDC
1643	1	115108914	A	G	0.8488	-0.2072	0.03711	2.54302e-08	rs6537835	ebi-a-GCST90001463	CD62L- DC %DC	cDC
1644	1	62527805	G	A	0.0679	0.2373	0.05218	5.63599e-06	rs79979402	ebi-a-GCST90001463	CD62L- DC %DC	cDC
1645	1	77072414	A	G	0.7375	-0.137	0.02939	3.25499e-06	rs341029	ebi-a-GCST90001463	CD62L- DC %DC	cDC
1646	1	161520931	T	C	0.2441	0.7548	0.02809	2.11349e-144	rs56199187	ebi-a-GCST90001463	CD62L- DC %DC	cDC
1647	3	155938532	A	G	0.0334	-0.3312	0.07348	6.80503e-06	rs4680245	ebi-a-GCST90001463	CD62L- DC %DC	cDC
1648	3	67260176	T	C	0.0059	-0.855	0.1882	5.72598e-06	rs112985320	ebi-a-GCST90001463	CD62L- DC %DC	cDC
1649	4	43118540	C	A	0.3707	0.1381	0.027	3.32499e-07	rs62300075	ebi-a-GCST90001463	CD62L- DC %DC	cDC
1650	5	179543345	T	C	0.0031	-0.9935	0.2113	2.68398e-06	rs116473196	ebi-a-GCST90001463	CD62L- DC %DC	cDC
1651	6	81660130	G	T	0.0023	1.355	0.2917	3.498e-06	rs75220521	ebi-a-GCST90001463	CD62L- DC %DC	cDC
1652	6	31817114	A	C		-4.181	0.9319	7.47705e-06	rs28895017	ebi-a-GCST90001463	CD62L- DC %DC	cDC
1653	6	8259337	T	G	0.0012	-1.697	0.3784	7.59696e-06	rs11754319	ebi-a-GCST90001463	CD62L- DC %DC	cDC
1654	6	148373443	T	C	0.0031	-1.039	0.231	7.05602e-06	rs78548019	ebi-a-GCST90001463	CD62L- DC %DC	cDC
1655	9	1621830	G	A	0.0783	0.2232	0.04854	4.41205e-06	rs702185	ebi-a-GCST90001463	CD62L- DC %DC	cDC
1656	11	19889219	T	A	0.0516	0.2575	0.05769	8.35391e-06	rs138315340	ebi-a-GCST90001463	CD62L- DC %DC	cDC
1657	11	6479487	C	T	0.021	0.4062	0.09061	7.61395e-06	rs41275192	ebi-a-GCST90001463	CD62L- DC %DC	cDC
1658	11	5480718	C	T	0.0271	-0.3592	0.07663	2.87799e-06	rs149812305	ebi-a-GCST90001463	CD62L- DC %DC	cDC
1659	14	73286458	G	A	0.3752	0.1217	0.02693	6.40103e-06	rs2332920	ebi-a-GCST90001463	CD62L- DC %DC	cDC
1660	15	68361528	A	G	0.3702	0.1266	0.02752	4.34901e-06	rs7163051	ebi-a-GCST90001463	CD62L- DC %DC	cDC
1661	16	65149970	G	C	0.0019	-1.426	0.3084	3.94703e-06	rs148188224	ebi-a-GCST90001463	CD62L- DC %DC	cDC
1662	16	11907102	T	C	0.1736	0.1625	0.0348	3.13098e-06	rs2024391	ebi-a-GCST90001463	CD62L- DC %DC	cDC
1663	22	48474288	C	T	0.7776	-0.1368	0.03073	8.76799e-06	rs5767014	ebi-a-GCST90001463	CD62L- DC %DC	cDC
1664	1	162752670	A	G	0.0884	0.2153	0.04595	2.91602e-06	rs72711599	ebi-a-GCST90001464	CD86+ myeloid DC AC	cDC
1665	1	120115384	T	C	0.1673	0.1639	0.03471	2.44602e-06	rs12134798	ebi-a-GCST90001464	CD86+ myeloid DC AC	cDC
1666	1	161035780	A	G	0.0437	0.3116	0.06427	1.30101e-06	rs147678401	ebi-a-GCST90001464	CD86+ myeloid DC AC	cDC
1667	1	163958750	T	C	0.0124	-0.5561	0.1174	2.28202e-06	rs139939515	ebi-a-GCST90001464	CD86+ myeloid DC AC	cDC
1668	1	161937774	A	G	0.0686	0.3667	0.05205	2.25476e-12	rs71639910	ebi-a-GCST90001464	CD86+ myeloid DC AC	cDC
1669	1	157964856	T	C	0.2499	0.1405	0.02956	2.093e-06	rs6656063	ebi-a-GCST90001464	CD86+ myeloid DC AC	cDC
1670	1	161526397	G	A	0.2449	0.8088	0.02785	9.7051e-166	rs71632979	ebi-a-GCST90001464	CD86+ myeloid DC AC	cDC
1671	1	163485197	A	G	0.0103	-0.6058	0.1285	2.51102e-06	rs113995133	ebi-a-GCST90001464	CD86+ myeloid DC AC	cDC
1672	1	181020181	C	T	0.023	-0.3862	0.08529	6.158e-06	rs3789359	ebi-a-GCST90001464	CD86+ myeloid DC AC	cDC
1673	1	161561151	A	G	0.1219	-0.355	0.04006	1.25401e-18	rs74341264	ebi-a-GCST90001464	CD86+ myeloid DC AC	cDC
1674	1	160972255	T	C	0.0094	0.7391	0.1304	1.55299e-08	rs143140559	ebi-a-GCST90001464	CD86+ myeloid DC AC	cDC
1675	3	1827937	T	A	0.0245	-0.3927	0.08325	2.495e-06	rs115849513	ebi-a-GCST90001464	CD86+ myeloid DC AC	cDC
1676	4	76221611	G	T	0.2149	-0.1444	0.03211	7.18406e-06	rs112966518	ebi-a-GCST90001464	CD86+ myeloid DC AC	cDC
1677	6	73397623	T	C	0.0075	-0.6969	0.1444	1.45499e-06	rs112186537	ebi-a-GCST90001464	CD86+ myeloid DC AC	cDC
1678	8	116153312	A	T	0.4074	-0.1177	0.0264	8.52806e-06	rs923967	ebi-a-GCST90001464	CD86+ myeloid DC AC	cDC
1679	8	73348626	T	C	0.2938	0.1278	0.02818	5.94005e-06	rs16938204	ebi-a-GCST90001464	CD86+ myeloid DC AC	cDC
1680	9	133737649	A	G	0.0576	-0.2492	0.05518	6.52995e-06	rs12005879	ebi-a-GCST90001464	CD86+ myeloid DC AC	cDC
1681	13	100459317	A	G	0.1333	0.1673	0.03771	9.41499e-06	rs9557311	ebi-a-GCST90001464	CD86+ myeloid DC AC	cDC
1682	14	44042820	C	T	0.0021	-1.333	0.2966	7.23902e-06	rs75700156	ebi-a-GCST90001464	CD86+ myeloid DC AC	cDC
1683	14	51937110	G	T	0.0066	-0.7215	0.1571	4.52501e-06	rs185312213	ebi-a-GCST90001464	CD86+ myeloid DC AC	cDC
1684	15	25969797	T	C	0.0006	-2.409	0.5106	2.476e-06	rs140205436	ebi-a-GCST90001464	CD86+ myeloid DC AC	cDC
1685	16	57725145	G	C	0.0865	-0.2163	0.04565	2.25798e-06	rs79497887	ebi-a-GCST90001464	CD86+ myeloid DC AC	cDC
1686	17	77253136	T	C	0.0282	-0.3544	0.07783	5.46903e-06	rs72846852	ebi-a-GCST90001464	CD86+ myeloid DC AC	cDC
1687	1	160972255	T	C	0.0094	0.6732	0.1308	2.80098e-07	rs143140559	ebi-a-GCST90001465	CD86+ myeloid DC %DC	cDC
1688	1	157964856	T	C	0.2501	0.1357	0.02958	4.635e-06	rs6656063	ebi-a-GCST90001465	CD86+ myeloid DC %DC	cDC
1689	1	161937774	A	G	0.0688	0.3612	0.0521	4.9023e-12	rs71639910	ebi-a-GCST90001465	CD86+ myeloid DC %DC	cDC
1690	1	181020181	C	T	0.0229	-0.3803	0.0855	8.93799e-06	rs3789359	ebi-a-GCST90001465	CD86+ myeloid DC %DC	cDC
1691	1	163485197	A	G	0.0103	-0.6667	0.1287	2.339e-07	rs113995133	ebi-a-GCST90001465	CD86+ myeloid DC %DC	cDC
1692	1	161561151	A	G	0.1218	-0.3508	0.0401	3.33887e-18	rs74341264	ebi-a-GCST90001465	CD86+ myeloid DC %DC	cDC
1693	1	163958750	T	C	0.0123	-0.6222	0.1176	1.30299e-07	rs139939515	ebi-a-GCST90001465	CD86+ myeloid DC %DC	cDC
1694	1	161526397	G	A	0.2447	0.8089	0.02792	4.21697e-165	rs71632979	ebi-a-GCST90001465	CD86+ myeloid DC %DC	cDC
1695	1	82817239	C	A	0.4919	0.1227	0.02577	2.01002e-06	rs950485	ebi-a-GCST90001465	CD86+ myeloid DC %DC	cDC
1696	2	191451636	T	A	0.0009	-1.864	0.391	1.948e-06	rs114566711	ebi-a-GCST90001465	CD86+ myeloid DC %DC	cDC
1697	4	78748977	G	A	0.4776	-0.1204	0.02608	4.06602e-06	rs1996740	ebi-a-GCST90001465	CD86+ myeloid DC %DC	cDC
1698	5	63081773	A	G	0.026	-0.3741	0.08154	4.62999e-06	rs143512471	ebi-a-GCST90001465	CD86+ myeloid DC %DC	cDC
1699	6	147461264	T	C	0.0633	0.2353	0.05309	9.64295e-06	rs113404917	ebi-a-GCST90001465	CD86+ myeloid DC %DC	cDC
1700	7	157588588	C	A	0.0177	-0.443	0.09659	4.67703e-06	rs78169719	ebi-a-GCST90001465	CD86+ myeloid DC %DC	cDC
1701	7	109678733	C	A	0.001	1.672	0.3718	7.10101e-06	rs144259606	ebi-a-GCST90001465	CD86+ myeloid DC %DC	cDC
1702	7	98162546	G	A	0.0767	-0.225	0.04933	5.26296e-06	rs77148097	ebi-a-GCST90001465	CD86+ myeloid DC %DC	cDC
1703	8	113032809	C	G	0.0004	-2.6	0.5564	3.079e-06	rs76522264	ebi-a-GCST90001465	CD86+ myeloid DC %DC	cDC
1704	8	107693714	A	C	0.0007	-2.515	0.5157	1.123e-06	rs117690664	ebi-a-GCST90001465	CD86+ myeloid DC %DC	cDC
1705	10	89944259	T	C	0.0015	-1.586	0.3474	5.19302e-06	rs143555771	ebi-a-GCST90001465	CD86+ myeloid DC %DC	cDC
1706	14	30170464	A	C	0.0128	0.5691	0.1186	1.66901e-06	rs75358870	ebi-a-GCST90001465	CD86+ myeloid DC %DC	cDC
1707	15	25969797	T	C	0.0006	-2.273	0.5121	9.34394e-06	rs140205436	ebi-a-GCST90001465	CD86+ myeloid DC %DC	cDC
1708	15	67606602	A	C	0.0141	-0.5139	0.11	3.12702e-06	rs72745440	ebi-a-GCST90001465	CD86+ myeloid DC %DC	cDC
1709	18	22455983	G	A	0.0428	0.2938	0.06497	6.30507e-06	rs113345111	ebi-a-GCST90001465	CD86+ myeloid DC %DC	cDC
1710	19	30509788	G	A	0.0755	0.2261	0.04991	6.09902e-06	rs77768825	ebi-a-GCST90001465	CD86+ myeloid DC %DC	cDC
1711	1	45173351	C	T	0.3543	-0.1223	0.02608	2.86603e-06	rs56164117	ebi-a-GCST90001466	CD86+ plasmacytoid DC AC	cDC
1712	2	1732855	C	T	0.5529	-0.117	0.02506	3.13798e-06	rs1991164	ebi-a-GCST90001466	CD86+ plasmacytoid DC AC	cDC
1713	3	121714019	C	T	0.0252	0.3946	0.07957	7.45401e-07	rs13088702	ebi-a-GCST90001466	CD86+ plasmacytoid DC AC	cDC
1714	5	148318809	G	T	0.0368	0.3098	0.06801	5.41801e-06	rs78379738	ebi-a-GCST90001466	CD86+ plasmacytoid DC AC	cDC
1715	7	67115438	G	T	0.5221	-0.1133	0.02489	5.53095e-06	rs10248630	ebi-a-GCST90001466	CD86+ plasmacytoid DC AC	cDC
1716	8	4465101	G	A	0.266	-0.1473	0.02834	2.16601e-07	rs2725015	ebi-a-GCST90001466	CD86+ plasmacytoid DC AC	cDC
1717	8	36308379	T	A	0.0375	-0.3011	0.06551	4.44396e-06	rs79116372	ebi-a-GCST90001466	CD86+ plasmacytoid DC AC	cDC
1718	8	18584959	A	G	0.0028	-1.091	0.2411	6.19498e-06	rs140090913	ebi-a-GCST90001466	CD86+ plasmacytoid DC AC	cDC
1719	9	77583476	G	A	0.0578	0.2575	0.05462	2.52203e-06	rs139557155	ebi-a-GCST90001466	CD86+ plasmacytoid DC AC	cDC
1720	10	90380589	G	A	0.0649	-0.2618	0.0509	2.84197e-07	rs61852527	ebi-a-GCST90001466	CD86+ plasmacytoid DC AC	cDC
1721	13	99428046	G	T	0.3251	0.1234	0.0269	4.67498e-06	rs9513487	ebi-a-GCST90001466	CD86+ plasmacytoid DC AC	cDC
1722	14	69634234	A	G	0.0067	0.7025	0.1505	3.17198e-06	rs142245023	ebi-a-GCST90001466	CD86+ plasmacytoid DC AC	cDC
1723	14	36478046	C	A	0.0587	0.2639	0.0548	1.527e-06	rs11852100	ebi-a-GCST90001466	CD86+ plasmacytoid DC AC	cDC
1724	15	96560797	C	T	0.0037	0.9624	0.1978	1.18801e-06	rs75070627	ebi-a-GCST90001466	CD86+ plasmacytoid DC AC	cDC
1725	16	78055434	G	A	0.0491	-0.2713	0.05921	4.77101e-06	rs114468547	ebi-a-GCST90001466	CD86+ plasmacytoid DC AC	cDC
1726	16	13019834	T	C	0.0505	0.2729	0.05772	2.362e-06	rs118148569	ebi-a-GCST90001466	CD86+ plasmacytoid DC AC	cDC
1727	17	33829583	C	A	0.1768	0.1603	0.03305	1.286e-06	rs112496823	ebi-a-GCST90001466	CD86+ plasmacytoid DC AC	cDC
1728	18	66297295	G	C	0.0123	-0.4937	0.1106	8.30692e-06	rs150206669	ebi-a-GCST90001466	CD86+ plasmacytoid DC AC	cDC
1729	19	3313321	T	C	0.0702	-0.2171	0.04867	8.44695e-06	rs313778	ebi-a-GCST90001466	CD86+ plasmacytoid DC AC	cDC
1730	21	34628034	G	C	0.0252	0.3632	0.08004	5.90201e-06	rs11701450	ebi-a-GCST90001466	CD86+ plasmacytoid DC AC	cDC
1731	1	161507448	T	C	0.2345	-0.2739	0.02938	1.98381e-20	rs3845548	ebi-a-GCST90001467	CD86+ plasmacytoid DC %DC	cDC
1732	1	34413398	T	C	0.3594	0.1173	0.0264	9.1939e-06	rs513617	ebi-a-GCST90001467	CD86+ plasmacytoid DC %DC	cDC
1733	1	247577856	T	C	0.2186	-0.1537	0.03086	6.62598e-07	rs11811863	ebi-a-GCST90001467	CD86+ plasmacytoid DC %DC	cDC
1734	1	99738054	A	G	0.0021	-1.201	0.2713	9.93802e-06	rs11166208	ebi-a-GCST90001467	CD86+ plasmacytoid DC %DC	cDC
1735	2	15272805	T	C	0.2944	0.1318	0.02687	9.80189e-07	rs10170363	ebi-a-GCST90001467	CD86+ plasmacytoid DC %DC	cDC
1736	2	190942111	A	G	0.0265	-0.3759	0.07853	1.76799e-06	rs66967216	ebi-a-GCST90001467	CD86+ plasmacytoid DC %DC	cDC
1737	3	121838791	C	T	0.2025	0.1569	0.03084	3.84601e-07	rs1915087	ebi-a-GCST90001467	CD86+ plasmacytoid DC %DC	cDC
1738	5	148318809	G	T	0.0364	0.3227	0.06823	2.34202e-06	rs78379738	ebi-a-GCST90001467	CD86+ plasmacytoid DC %DC	cDC
1739	6	155772981	T	C	0.1789	-0.1504	0.03249	3.80803e-06	rs6930632	ebi-a-GCST90001467	CD86+ plasmacytoid DC %DC	cDC
1740	7	43492179	A	G	0.3198	-0.1275	0.02658	1.68702e-06	rs6463191	ebi-a-GCST90001467	CD86+ plasmacytoid DC %DC	cDC
1741	8	77883134	C	G	0.0045	-0.9025	0.1818	7.20195e-07	rs116872766	ebi-a-GCST90001467	CD86+ plasmacytoid DC %DC	cDC
1742	8	4474949	C	T	0.3085	-0.1321	0.02729	1.36101e-06	rs55966096	ebi-a-GCST90001467	CD86+ plasmacytoid DC %DC	cDC
1743	8	18584959	A	G	0.0028	-1.154	0.2432	2.174e-06	rs140090913	ebi-a-GCST90001467	CD86+ plasmacytoid DC %DC	cDC
1744	9	8370207	C	T	0.1062	-0.186	0.04137	7.12e-06	rs55732541	ebi-a-GCST90001467	CD86+ plasmacytoid DC %DC	cDC
1745	9	77583476	G	A	0.0578	0.277	0.05451	3.92799e-07	rs139557155	ebi-a-GCST90001467	CD86+ plasmacytoid DC %DC	cDC
1746	9	77145787	G	C	0.0588	0.2457	0.05442	6.553e-06	rs117919713	ebi-a-GCST90001467	CD86+ plasmacytoid DC %DC	cDC
1747	10	30336672	T	C	0.0172	-0.4408	0.09664	5.27898e-06	rs72810797	ebi-a-GCST90001467	CD86+ plasmacytoid DC %DC	cDC
1748	10	90380589	G	A	0.0648	-0.2768	0.05083	5.53694e-08	rs61852527	ebi-a-GCST90001467	CD86+ plasmacytoid DC %DC	cDC
1749	11	63862612	A	G	0.0554	-0.2631	0.05451	1.44601e-06	rs11231693	ebi-a-GCST90001467	CD86+ plasmacytoid DC %DC	cDC
1750	12	18094072	G	C	0.0501	0.2649	0.0576	4.38399e-06	rs12311260	ebi-a-GCST90001467	CD86+ plasmacytoid DC %DC	cDC
1751	13	99428046	G	T	0.326	0.131	0.0268	1.065e-06	rs9513487	ebi-a-GCST90001467	CD86+ plasmacytoid DC %DC	cDC
1752	13	28137152	C	G	0.3865	-0.114	0.02574	9.75102e-06	rs34692286	ebi-a-GCST90001467	CD86+ plasmacytoid DC %DC	cDC
1753	14	36478046	C	A	0.0587	0.2436	0.05467	8.60696e-06	rs11852100	ebi-a-GCST90001467	CD86+ plasmacytoid DC %DC	cDC
1754	15	96560797	C	T	0.0037	0.9606	0.2005	1.73201e-06	rs75070627	ebi-a-GCST90001467	CD86+ plasmacytoid DC %DC	cDC
1755	15	35034619	A	T	0.4499	-0.1122	0.0247	5.78203e-06	rs2955695	ebi-a-GCST90001467	CD86+ plasmacytoid DC %DC	cDC
1756	17	33829583	C	A	0.1771	0.1585	0.03308	1.72001e-06	rs112496823	ebi-a-GCST90001467	CD86+ plasmacytoid DC %DC	cDC
1757	17	49908577	C	T	0.0845	-0.2097	0.04494	3.176e-06	rs71381356	ebi-a-GCST90001467	CD86+ plasmacytoid DC %DC	cDC
1758	18	66297295	G	C	0.0125	-0.4931	0.1106	8.45493e-06	rs150206669	ebi-a-GCST90001467	CD86+ plasmacytoid DC %DC	cDC
1759	19	10622478	C	G	0.0047	-0.8171	0.1836	8.85299e-06	rs62131897	ebi-a-GCST90001467	CD86+ plasmacytoid DC %DC	cDC
1760	22	22202164	T	C	0.6037	0.1192	0.02572	3.67198e-06	rs9607320	ebi-a-GCST90001467	CD86+ plasmacytoid DC %DC	cDC
1761	1	161561151	A	G	0.1219	-0.4066	0.03995	5.48656e-24	rs74341264	ebi-a-GCST90001468	CD62L- myeloid DC AC	cDC
1762	1	161526397	G	A	0.2449	0.8094	0.02787	9.84011e-166	rs71632979	ebi-a-GCST90001468	CD62L- myeloid DC AC	cDC
1763	1	162920561	T	A	0.0921	0.2161	0.04523	1.83502e-06	rs17438107	ebi-a-GCST90001468	CD62L- myeloid DC AC	cDC
1764	1	160972255	T	C	0.0094	0.8211	0.1303	3.33903e-10	rs143140559	ebi-a-GCST90001468	CD62L- myeloid DC AC	cDC
1765	1	161937774	A	G	0.0686	0.401	0.05202	1.66303e-14	rs71639910	ebi-a-GCST90001468	CD62L- myeloid DC AC	cDC
1766	1	161035780	A	G	0.0437	0.3306	0.06429	2.86101e-07	rs147678401	ebi-a-GCST90001468	CD62L- myeloid DC AC	cDC
1767	2	4613050	T	A	0.0633	-0.2364	0.05339	9.82992e-06	rs10779896	ebi-a-GCST90001468	CD62L- myeloid DC AC	cDC
1768	3	179194521	T	C	0.1233	-0.1908	0.03986	1.77101e-06	rs73172229	ebi-a-GCST90001468	CD62L- myeloid DC AC	cDC
1769	4	43123482	T	C	0.3691	0.1304	0.02714	1.61901e-06	rs13148506	ebi-a-GCST90001468	CD62L- myeloid DC AC	cDC
1770	11	19877912	T	C	0.0512	0.2902	0.05778	5.38704e-07	rs116910026	ebi-a-GCST90001468	CD62L- myeloid DC AC	cDC
1771	12	127036550	C	T	0.2917	0.1346	0.02844	2.29198e-06	rs4997747	ebi-a-GCST90001468	CD62L- myeloid DC AC	cDC
1772	12	48157703	T	C	0.0371	-0.314	0.06982	7.11705e-06	rs11830537	ebi-a-GCST90001468	CD62L- myeloid DC AC	cDC
1773	13	48733325	T	C	0.0084	-0.6001	0.135	9.04295e-06	rs17071426	ebi-a-GCST90001468	CD62L- myeloid DC AC	cDC
1774	15	81119490	A	G	0.3276	0.1281	0.02803	5.03802e-06	rs35519924	ebi-a-GCST90001468	CD62L- myeloid DC AC	cDC
1775	18	10175131	T	G	0.0697	-0.2301	0.05114	7.05895e-06	rs112701148	ebi-a-GCST90001468	CD62L- myeloid DC AC	cDC
1776	19	3045627	T	C	0.1305	0.1694	0.03788	8.03693e-06	rs112501424	ebi-a-GCST90001468	CD62L- myeloid DC AC	cDC
1777	22	48474288	C	T	0.7772	-0.1397	0.03083	6.08303e-06	rs5767014	ebi-a-GCST90001468	CD62L- myeloid DC AC	cDC
1778	1	115108914	A	G	0.8488	-0.1661	0.0368	6.55798e-06	rs6537835	ebi-a-GCST90001469	CD62L- myeloid DC %DC	cDC
1779	1	161561151	A	G	0.1218	-0.4263	0.03928	5.29176e-27	rs74341264	ebi-a-GCST90001469	CD62L- myeloid DC %DC	cDC
1780	1	161035780	A	G	0.0437	0.3059	0.06344	1.48102e-06	rs147678401	ebi-a-GCST90001469	CD62L- myeloid DC %DC	cDC
1781	1	192566347	C	G	0.0846	0.2273	0.04585	7.51208e-07	rs34558449	ebi-a-GCST90001469	CD62L- myeloid DC %DC	cDC
1782	1	160972255	T	C	0.0094	0.7929	0.1294	1.00501e-09	rs143140559	ebi-a-GCST90001469	CD62L- myeloid DC %DC	cDC
1783	1	162920561	T	A	0.0919	0.1995	0.04469	8.32492e-06	rs17438107	ebi-a-GCST90001469	CD62L- myeloid DC %DC	cDC
1784	1	161526397	G	A	0.2447	0.8232	0.02725	8.531e-178	rs71632979	ebi-a-GCST90001469	CD62L- myeloid DC %DC	cDC
1785	1	161937774	A	G	0.0688	0.4169	0.05126	5.85868e-16	rs71639910	ebi-a-GCST90001469	CD62L- myeloid DC %DC	cDC
1786	2	4613050	T	A	0.0632	-0.2427	0.05258	4.04297e-06	rs10779896	ebi-a-GCST90001469	CD62L- myeloid DC %DC	cDC
1787	3	55606125	A	G	0.001	-1.817	0.4068	8.18295e-06	rs143586943	ebi-a-GCST90001469	CD62L- myeloid DC %DC	cDC
1788	3	189220585	G	A	0.0026	-1.124	0.2398	2.83903e-06	rs16864449	ebi-a-GCST90001469	CD62L- myeloid DC %DC	cDC
1789	3	45440721	G	A	0.2437	0.1393	0.03014	3.94103e-06	rs17637703	ebi-a-GCST90001469	CD62L- myeloid DC %DC	cDC
1790	4	3387723	G	A	0.0038	-1.019	0.2169	2.733e-06	rs530300575	ebi-a-GCST90001469	CD62L- myeloid DC %DC	cDC
1791	4	43118540	C	A	0.3707	0.1382	0.02676	2.524e-07	rs62300075	ebi-a-GCST90001469	CD62L- myeloid DC %DC	cDC
1792	6	81660130	G	T	0.0023	1.34	0.289	3.67502e-06	rs75220521	ebi-a-GCST90001469	CD62L- myeloid DC %DC	cDC
1793	9	134645623	C	T	0.9157	0.2018	0.04542	9.14092e-06	rs3012723	ebi-a-GCST90001469	CD62L- myeloid DC %DC	cDC
1794	9	138681023	T	C	0.0056	-0.748	0.1684	9.20407e-06	rs181905377	ebi-a-GCST90001469	CD62L- myeloid DC %DC	cDC
1795	11	5480718	C	T	0.0271	-0.3397	0.07614	8.40795e-06	rs149812305	ebi-a-GCST90001469	CD62L- myeloid DC %DC	cDC
1796	11	19877912	T	C	0.0512	0.273	0.05712	1.82201e-06	rs116910026	ebi-a-GCST90001469	CD62L- myeloid DC %DC	cDC
1797	12	108719667	C	T	0.7405	-0.1337	0.02998	8.52393e-06	rs7300606	ebi-a-GCST90001469	CD62L- myeloid DC %DC	cDC
1798	13	95043651	C	A	0.7111	-0.1278	0.02853	7.75104e-06	rs6492701	ebi-a-GCST90001469	CD62L- myeloid DC %DC	cDC
1799	14	88587741	G	C	0.0682	0.2287	0.05156	9.50802e-06	rs7148140	ebi-a-GCST90001469	CD62L- myeloid DC %DC	cDC
1800	14	73029609	T	C	0.1226	-0.1776	0.03958	7.44698e-06	rs17780615	ebi-a-GCST90001469	CD62L- myeloid DC %DC	cDC
1801	15	67410088	T	C	0.0031	1.099	0.2389	4.39602e-06	rs72743439	ebi-a-GCST90001469	CD62L- myeloid DC %DC	cDC
1802	17	80291652	G	A	0.0198	0.4063	0.09051	7.39997e-06	rs116473040	ebi-a-GCST90001469	CD62L- myeloid DC %DC	cDC
1803	22	48474288	C	T	0.7776	-0.1514	0.03046	6.94592e-07	rs5767014	ebi-a-GCST90001469	CD62L- myeloid DC %DC	cDC
1804	1	36975893	C	T	0.2011	-0.1397	0.03017	3.764e-06	rs4462104	ebi-a-GCST90001470	CD62L- plasmacytoid DC AC	cDC
1805	1	167814385	G	A	0.0947	-0.1861	0.04131	6.88906e-06	rs12061996	ebi-a-GCST90001470	CD62L- plasmacytoid DC AC	cDC
1806	2	182346146	C	T	0.2945	-0.129	0.02753	2.87098e-06	rs17224524	ebi-a-GCST90001470	CD62L- plasmacytoid DC AC	cDC
1807	2	51168498	A	G	0.0413	0.3356	0.06158	5.38505e-08	rs116054627	ebi-a-GCST90001470	CD62L- plasmacytoid DC AC	cDC
1808	3	77076673	C	A	0.007	0.6561	0.1466	7.89696e-06	rs75472065	ebi-a-GCST90001470	CD62L- plasmacytoid DC AC	cDC
1809	3	98972835	A	G	0.525	0.111	0.02436	5.425e-06	rs4928176	ebi-a-GCST90001470	CD62L- plasmacytoid DC AC	cDC
1810	4	82502357	G	A	0.0865	-0.2628	0.04325	1.376e-09	rs191779135	ebi-a-GCST90001470	CD62L- plasmacytoid DC AC	cDC
1811	4	84151427	C	T	0.3435	-0.2794	0.02525	5.62471e-28	rs6535445	ebi-a-GCST90001470	CD62L- plasmacytoid DC AC	cDC
1812	5	6455872	C	T	0.6057	-0.1252	0.02495	5.45306e-07	rs1472757	ebi-a-GCST90001470	CD62L- plasmacytoid DC AC	cDC
1813	5	52071311	T	G	0.0061	0.7317	0.1561	2.87402e-06	rs1391986	ebi-a-GCST90001470	CD62L- plasmacytoid DC AC	cDC
1814	6	566060	T	A	0.2024	-0.1362	0.03052	8.36604e-06	rs9502274	ebi-a-GCST90001470	CD62L- plasmacytoid DC AC	cDC
1815	6	22921471	A	C	0.0508	0.252	0.05616	7.45006e-06	rs13201703	ebi-a-GCST90001470	CD62L- plasmacytoid DC AC	cDC
1816	6	148286133	A	G	0.1635	-0.1501	0.03311	5.98205e-06	rs9403901	ebi-a-GCST90001470	CD62L- plasmacytoid DC AC	cDC
1817	7	115086436	A	G	0.1119	-0.1835	0.03892	2.52802e-06	rs56374915	ebi-a-GCST90001470	CD62L- plasmacytoid DC AC	cDC
1818	8	131993230	T	C	0.0325	0.3081	0.06925	8.87503e-06	rs72716416	ebi-a-GCST90001470	CD62L- plasmacytoid DC AC	cDC
1819	8	130658684	A	G	0.0422	0.2985	0.0621	1.59698e-06	rs118054784	ebi-a-GCST90001470	CD62L- plasmacytoid DC AC	cDC
1820	10	12240106	C	G	0.0111	0.5376	0.1152	3.18801e-06	rs116894787	ebi-a-GCST90001470	CD62L- plasmacytoid DC AC	cDC
1821	11	22793001	C	T	0.1046	0.1874	0.0397	2.44101e-06	rs7114664	ebi-a-GCST90001470	CD62L- plasmacytoid DC AC	cDC
1822	12	63530291	C	T	0.2503	0.1364	0.02822	1.39601e-06	rs61936377	ebi-a-GCST90001470	CD62L- plasmacytoid DC AC	cDC
1823	13	100542252	A	G	0.0022	1.17	0.2465	2.15298e-06	rs16957038	ebi-a-GCST90001470	CD62L- plasmacytoid DC AC	cDC
1824	14	83856849	A	G	0.507	0.1127	0.02415	3.16403e-06	rs170697	ebi-a-GCST90001470	CD62L- plasmacytoid DC AC	cDC
1825	17	76194489	T	G	0.2107	0.1321	0.02954	8.00903e-06	rs9900969	ebi-a-GCST90001470	CD62L- plasmacytoid DC AC	cDC
1826	18	55736723	A	T	0.0772	0.209	0.04558	4.70804e-06	rs11659751	ebi-a-GCST90001470	CD62L- plasmacytoid DC AC	cDC
1827	22	43446390	T	C	0.004	0.8677	0.1908	5.63197e-06	rs150918748	ebi-a-GCST90001470	CD62L- plasmacytoid DC AC	cDC
1828	1	36975893	C	T	0.2009	-0.1401	0.03077	5.46097e-06	rs4462104	ebi-a-GCST90001471	CD62L- plasmacytoid DC %DC	cDC
1829	1	161515326	T	C	0.2352	-0.3011	0.02899	6.69885e-25	rs55971447	ebi-a-GCST90001471	CD62L- plasmacytoid DC %DC	cDC
1830	2	51168498	A	G	0.0411	0.2959	0.063	2.73602e-06	rs116054627	ebi-a-GCST90001471	CD62L- plasmacytoid DC %DC	cDC
1831	2	236709624	C	T	0.0324	-0.3282	0.07246	6.11097e-06	rs148594241	ebi-a-GCST90001471	CD62L- plasmacytoid DC %DC	cDC
1832	3	78714454	A	G	0.0462	-0.2638	0.05899	7.96893e-06	rs79976443	ebi-a-GCST90001471	CD62L- plasmacytoid DC %DC	cDC
1833	3	77076673	C	A	0.0072	0.6724	0.1479	5.61694e-06	rs75472065	ebi-a-GCST90001471	CD62L- plasmacytoid DC %DC	cDC
1834	4	5407389	A	C	0.1132	0.1816	0.03899	3.30803e-06	rs62297340	ebi-a-GCST90001471	CD62L- plasmacytoid DC %DC	cDC
1835	4	84265416	T	C	0.0456	-0.2731	0.06127	8.53198e-06	rs79659729	ebi-a-GCST90001471	CD62L- plasmacytoid DC %DC	cDC
1836	4	84151427	C	T	0.344	-0.3029	0.02564	1.34803e-31	rs6535445	ebi-a-GCST90001471	CD62L- plasmacytoid DC %DC	cDC
1837	4	82502357	G	A	0.0867	-0.2664	0.04411	1.721e-09	rs191779135	ebi-a-GCST90001471	CD62L- plasmacytoid DC %DC	cDC
1838	4	107554477	A	G	0.0029	1.06	0.232	5.07002e-06	rs148863428	ebi-a-GCST90001471	CD62L- plasmacytoid DC %DC	cDC
1839	5	66583829	T	C	0.7415	0.1261	0.02791	6.43799e-06	rs1835019	ebi-a-GCST90001471	CD62L- plasmacytoid DC %DC	cDC
1840	7	115086436	A	G	0.1116	-0.1787	0.03964	6.77407e-06	rs56374915	ebi-a-GCST90001471	CD62L- plasmacytoid DC %DC	cDC
1841	8	13705385	T	A	0.4751	-0.1115	0.0251	9.15208e-06	rs62495198	ebi-a-GCST90001471	CD62L- plasmacytoid DC %DC	cDC
1842	10	43792983	A	G	0.005	0.7951	0.1781	8.28591e-06	rs61859443	ebi-a-GCST90001471	CD62L- plasmacytoid DC %DC	cDC
1843	10	131367364	A	G	0.0025	1.182	0.2447	1.41899e-06	rs146839224	ebi-a-GCST90001471	CD62L- plasmacytoid DC %DC	cDC
1844	10	73619601	A	G	0.2843	0.1292	0.02767	3.12802e-06	rs11000032	ebi-a-GCST90001471	CD62L- plasmacytoid DC %DC	cDC
1845	16	27972325	A	G	0.0009	1.949	0.408	1.86299e-06	rs182833362	ebi-a-GCST90001471	CD62L- plasmacytoid DC %DC	cDC
1846	16	48914991	C	T	0.4141	0.1095	0.02473	9.80099e-06	rs8044705	ebi-a-GCST90001471	CD62L- plasmacytoid DC %DC	cDC
1847	20	20371744	G	A	0.3408	0.1206	0.02628	4.61902e-06	rs3827963	ebi-a-GCST90001471	CD62L- plasmacytoid DC %DC	cDC
1848	1	161035780	A	G	0.0437	0.3417	0.06421	1.09901e-07	rs147678401	ebi-a-GCST90001472	CD62L- CD86+ myeloid DC AC	cDC
1849	1	161561151	A	G	0.1219	-0.4509	0.03985	3.71535e-29	rs74341264	ebi-a-GCST90001472	CD62L- CD86+ myeloid DC AC	cDC
1850	1	2897093	A	G	0.6884	-0.1286	0.02736	2.711e-06	rs2788088	ebi-a-GCST90001472	CD62L- CD86+ myeloid DC AC	cDC
1851	1	161937774	A	G	0.0686	0.425	0.05195	3.95913e-16	rs71639910	ebi-a-GCST90001472	CD62L- CD86+ myeloid DC AC	cDC
1852	1	120116588	G	T	0.1676	0.1553	0.03474	8.03304e-06	rs61808511	ebi-a-GCST90001472	CD62L- CD86+ myeloid DC AC	cDC
1853	1	163485197	A	G	0.0103	-0.6066	0.1283	2.381e-06	rs113995133	ebi-a-GCST90001472	CD62L- CD86+ myeloid DC AC	cDC
1854	1	161526397	G	A	0.2449	0.9207	0.02691	1e-200	rs71632979	ebi-a-GCST90001472	CD62L- CD86+ myeloid DC AC	cDC
1855	1	157964856	T	C	0.2499	0.1319	0.02958	8.53709e-06	rs6656063	ebi-a-GCST90001472	CD62L- CD86+ myeloid DC AC	cDC
1856	1	162042160	C	A	0.0279	-0.4223	0.08238	3.13098e-07	rs77107932	ebi-a-GCST90001472	CD62L- CD86+ myeloid DC AC	cDC
1857	1	160972255	T	C	0.0094	0.7645	0.1298	4.219e-09	rs143140559	ebi-a-GCST90001472	CD62L- CD86+ myeloid DC AC	cDC
1858	2	4613050	T	A	0.0633	-0.2434	0.0534	5.33605e-06	rs10779896	ebi-a-GCST90001472	CD62L- CD86+ myeloid DC AC	cDC
1859	3	172101731	T	C	0.0136	-0.4935	0.1095	6.80503e-06	rs146507670	ebi-a-GCST90001472	CD62L- CD86+ myeloid DC AC	cDC
1860	3	364098	A	G	0.2046	-0.1544	0.03158	1.06101e-06	rs162588	ebi-a-GCST90001472	CD62L- CD86+ myeloid DC AC	cDC
1861	4	60446347	A	T	0.0186	-0.4201	0.09454	9.12095e-06	rs144101090	ebi-a-GCST90001472	CD62L- CD86+ myeloid DC AC	cDC
1862	6	73397623	T	C	0.0075	-0.691	0.1441	1.69099e-06	rs112186537	ebi-a-GCST90001472	CD62L- CD86+ myeloid DC AC	cDC
1863	7	11604044	A	G	0.0016	-1.385	0.3101	8.27409e-06	rs117044176	ebi-a-GCST90001472	CD62L- CD86+ myeloid DC AC	cDC
1864	8	107693714	A	C	0.0007	-2.339	0.5107	4.80596e-06	rs117690664	ebi-a-GCST90001472	CD62L- CD86+ myeloid DC AC	cDC
1865	8	1144980	T	C	0.0133	-0.4885	0.11	9.18904e-06	rs62489014	ebi-a-GCST90001472	CD62L- CD86+ myeloid DC AC	cDC
1866	10	127556162	G	A	0.0616	0.2686	0.05451	8.74601e-07	rs139956891	ebi-a-GCST90001472	CD62L- CD86+ myeloid DC AC	cDC
1867	12	48157703	T	C	0.0371	-0.3134	0.06979	7.35495e-06	rs11830537	ebi-a-GCST90001472	CD62L- CD86+ myeloid DC AC	cDC
1868	22	48479731	A	G	0.2166	0.1435	0.03123	4.46396e-06	rs135299	ebi-a-GCST90001472	CD62L- CD86+ myeloid DC AC	cDC
1869	1	2897093	A	G	0.6886	-0.1283	0.02719	2.488e-06	rs2788088	ebi-a-GCST90001473	CD62L- CD86+ myeloid DC %DC	cDC
1870	1	161035780	A	G	0.0437	0.3215	0.06383	4.97496e-07	rs147678401	ebi-a-GCST90001473	CD62L- CD86+ myeloid DC %DC	cDC
1871	1	161937774	A	G	0.0688	0.4245	0.05172	3.15864e-16	rs71639910	ebi-a-GCST90001473	CD62L- CD86+ myeloid DC %DC	cDC
1872	1	163485197	A	G	0.0103	-0.6516	0.1277	3.53997e-07	rs113995133	ebi-a-GCST90001473	CD62L- CD86+ myeloid DC %DC	cDC
1873	1	115108914	A	G	0.8488	-0.1706	0.03712	4.48002e-06	rs6537835	ebi-a-GCST90001473	CD62L- CD86+ myeloid DC %DC	cDC
1874	1	147922051	G	A	0.017	0.5118	0.1119	4.99597e-06	rs79078281	ebi-a-GCST90001473	CD62L- CD86+ myeloid DC %DC	cDC
1875	1	161561151	A	G	0.1218	-0.4505	0.03971	2.65277e-29	rs74341264	ebi-a-GCST90001473	CD62L- CD86+ myeloid DC %DC	cDC
1876	1	161526397	G	A	0.2447	0.929	0.0268	1e-200	rs71632979	ebi-a-GCST90001473	CD62L- CD86+ myeloid DC %DC	cDC
1877	1	162042160	C	A	0.028	-0.4247	0.08194	2.30802e-07	rs77107932	ebi-a-GCST90001473	CD62L- CD86+ myeloid DC %DC	cDC
1878	1	160972255	T	C	0.0094	0.71	0.1289	3.879e-08	rs143140559	ebi-a-GCST90001473	CD62L- CD86+ myeloid DC %DC	cDC
1879	2	4613050	T	A	0.0632	-0.2429	0.05312	5.00299e-06	rs10779896	ebi-a-GCST90001473	CD62L- CD86+ myeloid DC %DC	cDC
1880	3	364098	A	G	0.2048	-0.1411	0.03136	7.09594e-06	rs162588	ebi-a-GCST90001473	CD62L- CD86+ myeloid DC %DC	cDC
1881	8	107693714	A	C	0.0007	-2.506	0.5056	7.49394e-07	rs117690664	ebi-a-GCST90001473	CD62L- CD86+ myeloid DC %DC	cDC
1882	8	40841454	T	C	0.0101	0.5823	0.1299	7.55892e-06	rs144030104	ebi-a-GCST90001473	CD62L- CD86+ myeloid DC %DC	cDC
1883	8	60780923	T	G	0.2557	0.1382	0.03068	6.85394e-06	rs72659736	ebi-a-GCST90001473	CD62L- CD86+ myeloid DC %DC	cDC
1884	10	127556162	G	A	0.0616	0.244	0.0541	6.663e-06	rs139956891	ebi-a-GCST90001473	CD62L- CD86+ myeloid DC %DC	cDC
1885	12	77743499	T	C	0.1861	0.1553	0.03329	3.19198e-06	rs4761369	ebi-a-GCST90001473	CD62L- CD86+ myeloid DC %DC	cDC
1886	12	106818887	G	C	0.0218	0.4006	0.0901	9.03296e-06	rs113704374	ebi-a-GCST90001473	CD62L- CD86+ myeloid DC %DC	cDC
1887	20	3013136	A	G	0.5667	0.1195	0.02597	4.37603e-06	rs500809	ebi-a-GCST90001473	CD62L- CD86+ myeloid DC %DC	cDC
1888	22	48474288	C	T	0.7776	-0.1396	0.03059	5.18096e-06	rs5767014	ebi-a-GCST90001473	CD62L- CD86+ myeloid DC %DC	cDC
1889	1	181160955	T	G	0.0707	-0.2262	0.04889	3.85798e-06	rs10910893	ebi-a-GCST90001474	Plasmacytoid DC %DC	cDC
1890	1	160353789	G	A	0.0326	-0.3966	0.07264	5.11105e-08	rs143032729	ebi-a-GCST90001474	Plasmacytoid DC %DC	cDC
1891	1	161561151	A	G	0.1218	0.2502	0.03866	1.12001e-10	rs74341264	ebi-a-GCST90001474	Plasmacytoid DC %DC	cDC
1892	1	161520931	T	C	0.2441	-0.5887	0.02799	1.96517e-92	rs56199187	ebi-a-GCST90001474	Plasmacytoid DC %DC	cDC
1893	2	111876941	C	A	0.4749	0.1305	0.02526	2.52e-07	rs7593638	ebi-a-GCST90001474	Plasmacytoid DC %DC	cDC
1894	2	136580287	C	T	0.3238	0.1236	0.02777	8.76193e-06	rs2164210	ebi-a-GCST90001474	Plasmacytoid DC %DC	cDC
1895	3	20754619	G	A	0.085	0.2108	0.04552	3.77703e-06	rs62234997	ebi-a-GCST90001474	Plasmacytoid DC %DC	cDC
1896	3	151963160	T	G	0.0501	-0.2775	0.05854	2.21202e-06	rs62272723	ebi-a-GCST90001474	Plasmacytoid DC %DC	cDC
1897	3	384169	C	G	0.1276	0.1657	0.03607	4.48198e-06	rs11715127	ebi-a-GCST90001474	Plasmacytoid DC %DC	cDC
1898	5	179156449	C	T	0.9029	0.184	0.04158	9.99701e-06	rs7566	ebi-a-GCST90001474	Plasmacytoid DC %DC	cDC
1899	6	22056131	G	A	0.3971	-0.1221	0.02607	2.90503e-06	rs196051	ebi-a-GCST90001474	Plasmacytoid DC %DC	cDC
1900	7	50307710	C	T	0.2645	-0.1835	0.02885	2.25201e-10	rs876036	ebi-a-GCST90001474	Plasmacytoid DC %DC	cDC
1901	7	14195723	C	G	0.0097	0.6212	0.1274	1.14101e-06	rs78726632	ebi-a-GCST90001474	Plasmacytoid DC %DC	cDC
1902	9	110238601	A	G	0.0422	-0.2853	0.06219	4.65897e-06	rs4398989	ebi-a-GCST90001474	Plasmacytoid DC %DC	cDC
1903	9	99462625	A	G	0.0477	-0.2618	0.05913	9.85099e-06	rs10759202	ebi-a-GCST90001474	Plasmacytoid DC %DC	cDC
1904	10	122700529	T	G	0.4535	-0.1258	0.0253	6.93107e-07	rs4752481	ebi-a-GCST90001474	Plasmacytoid DC %DC	cDC
1905	10	133341271	T	C	0.0009	-1.939	0.4161	3.264e-06	rs79053113	ebi-a-GCST90001474	Plasmacytoid DC %DC	cDC
1906	11	107542351	C	G	0.0048	-0.868	0.1904	5.31496e-06	rs607867	ebi-a-GCST90001474	Plasmacytoid DC %DC	cDC
1907	11	108509865	T	C	0.007	0.679	0.1509	7.04596e-06	rs75812106	ebi-a-GCST90001474	Plasmacytoid DC %DC	cDC
1908	12	61698548	T	A	0.677	0.1222	0.02739	8.31802e-06	rs28595889	ebi-a-GCST90001474	Plasmacytoid DC %DC	cDC
1909	12	108726677	G	A	0.7411	0.1338	0.02924	4.91802e-06	rs10735429	ebi-a-GCST90001474	Plasmacytoid DC %DC	cDC
1910	13	44765322	T	C	0.0842	-0.2075	0.04577	5.99501e-06	rs73180904	ebi-a-GCST90001474	Plasmacytoid DC %DC	cDC
1911	15	50067248	T	C	0.0264	0.3577	0.07936	6.77798e-06	rs690924	ebi-a-GCST90001474	Plasmacytoid DC %DC	cDC
1912	17	77544550	T	C	0.0745	0.2104	0.04683	7.24303e-06	rs12951038	ebi-a-GCST90001474	Plasmacytoid DC %DC	cDC
1913	20	56242563	A	G	0.5792	-0.1217	0.02505	1.23501e-06	rs203393	ebi-a-GCST90001474	Plasmacytoid DC %DC	cDC
1914	1	70942862	C	T	0.1367	0.1622	0.0366	9.5971e-06	rs76950373	ebi-a-GCST90001475	HLA DR++ monocyte %monocyte	TBNK
1915	1	19059471	C	T	0.3644	-0.1231	0.02626	2.85102e-06	rs9439731	ebi-a-GCST90001475	HLA DR++ monocyte %monocyte	TBNK
1916	1	166381821	G	T	0.7944	0.1374	0.03081	8.531e-06	rs7538058	ebi-a-GCST90001475	HLA DR++ monocyte %monocyte	TBNK
1917	2	217877436	A	G	0.0008	-1.812	0.3917	3.84601e-06	rs116670542	ebi-a-GCST90001475	HLA DR++ monocyte %monocyte	TBNK
1918	2	106940570	T	C	0.0185	-0.5052	0.09405	8.30902e-08	rs187260865	ebi-a-GCST90001475	HLA DR++ monocyte %monocyte	TBNK
1919	2	39734023	T	C	0.0421	-0.2782	0.06213	7.74694e-06	rs17023874	ebi-a-GCST90001475	HLA DR++ monocyte %monocyte	TBNK
1920	3	3233271	T	C	0.1139	-0.1735	0.03914	9.56908e-06	rs7624992	ebi-a-GCST90001475	HLA DR++ monocyte %monocyte	TBNK
1921	3	180110875	T	C	0.0771	0.2039	0.04605	9.82992e-06	rs2878953	ebi-a-GCST90001475	HLA DR++ monocyte %monocyte	TBNK
1922	6	31394424	T	C	0.2819	-0.2295	0.03657	3.90598e-10	rs62395272	ebi-a-GCST90001475	HLA DR++ monocyte %monocyte	TBNK
1923	6	32581059	T	C	0.5808	-0.3029	0.03046	5.37155e-23	rs9271281	ebi-a-GCST90001475	HLA DR++ monocyte %monocyte	TBNK
1924	6	32594188	G	A	0.4356	-0.2475	0.03213	1.68384e-14	rs9271768	ebi-a-GCST90001475	HLA DR++ monocyte %monocyte	TBNK
1925	6	32736005	T	C	0.5013	-0.1923	0.02928	5.86138e-11	rs9296042	ebi-a-GCST90001475	HLA DR++ monocyte %monocyte	TBNK
1926	6	32223191	C	G	0.0861	0.3326	0.05164	1.35101e-10	rs9469094	ebi-a-GCST90001475	HLA DR++ monocyte %monocyte	TBNK
1927	6	15221128	T	C	0.0633	0.2678	0.05377	6.63804e-07	rs116322630	ebi-a-GCST90001475	HLA DR++ monocyte %monocyte	TBNK
1928	6	109646216	T	A	0.6394	0.1173	0.02647	9.67208e-06	rs2090888	ebi-a-GCST90001475	HLA DR++ monocyte %monocyte	TBNK
1929	8	3175873	C	G	0.2826	-0.1283	0.02784	4.20397e-06	rs2113347	ebi-a-GCST90001475	HLA DR++ monocyte %monocyte	TBNK
1930	10	10550265	T	C	0.0103	-0.5588	0.1253	8.39093e-06	rs61835728	ebi-a-GCST90001475	HLA DR++ monocyte %monocyte	TBNK
1931	12	51947803	T	A	0.0129	0.5024	0.1131	9.25699e-06	rs150066324	ebi-a-GCST90001475	HLA DR++ monocyte %monocyte	TBNK
1932	12	112684221	T	A	0.531	-0.1366	0.02719	5.34995e-07	rs7953257	ebi-a-GCST90001475	HLA DR++ monocyte %monocyte	TBNK
1933	14	81293101	C	T	0.9897	0.5761	0.123	2.943e-06	rs12436392	ebi-a-GCST90001475	HLA DR++ monocyte %monocyte	TBNK
1934	18	35262843	C	T	0.1305	-0.1742	0.03706	2.68201e-06	rs62083470	ebi-a-GCST90001475	HLA DR++ monocyte %monocyte	TBNK
1935	19	41033109	T	C	0.1067	0.1843	0.04055	5.65405e-06	rs10410907	ebi-a-GCST90001475	HLA DR++ monocyte %monocyte	TBNK
1936	20	61265397	C	A	0.0243	-0.3757	0.07989	2.67202e-06	rs6010756	ebi-a-GCST90001475	HLA DR++ monocyte %monocyte	TBNK
1937	1	19059473	T	A	0.4732	-0.1324	0.02523	1.62401e-07	rs9439732	ebi-a-GCST90001476	HLA DR++ monocyte %leukocyte	TBNK
1938	1	248035843	C	G	0.0065	-0.7033	0.1514	3.51504e-06	rs35478452	ebi-a-GCST90001476	HLA DR++ monocyte %leukocyte	TBNK
1939	2	106954936	T	C	0.0175	-0.4683	0.09513	8.93203e-07	rs115589615	ebi-a-GCST90001476	HLA DR++ monocyte %leukocyte	TBNK
1940	6	32594188	G	A	0.4356	-0.2168	0.03267	3.71878e-11	rs9271768	ebi-a-GCST90001476	HLA DR++ monocyte %leukocyte	TBNK
1941	6	31394424	T	C	0.2819	-0.1829	0.03742	1.06999e-06	rs62395272	ebi-a-GCST90001476	HLA DR++ monocyte %leukocyte	TBNK
1942	6	32561424	T	C	0.5793	-0.2715	0.03137	7.43875e-18	rs9270591	ebi-a-GCST90001476	HLA DR++ monocyte %leukocyte	TBNK
1943	6	32736005	T	C	0.5013	-0.1611	0.02972	6.34498e-08	rs9296042	ebi-a-GCST90001476	HLA DR++ monocyte %leukocyte	TBNK
1944	21	34394714	A	T	0.0017	1.447	0.3206	6.63804e-06	rs76115039	ebi-a-GCST90001476	HLA DR++ monocyte %leukocyte	TBNK
1945	22	48806386	A	G	0.1097	0.1791	0.04031	9.19602e-06	rs9615878	ebi-a-GCST90001476	HLA DR++ monocyte %leukocyte	TBNK
1946	1	160126020	A	G	0.0482	0.2562	0.05738	8.27199e-06	rs12410580	ebi-a-GCST90001477	HLA DR++ monocyte AC	TBNK
1947	1	165314847	T	C	0.5617	0.1115	0.0249	7.80998e-06	rs10753675	ebi-a-GCST90001477	HLA DR++ monocyte AC	TBNK
1948	2	106954936	T	C	0.0176	-0.4684	0.09367	5.98494e-07	rs115589615	ebi-a-GCST90001477	HLA DR++ monocyte AC	TBNK
1949	3	154844527	T	G	0.0047	-0.9382	0.1848	4.02504e-07	rs138955284	ebi-a-GCST90001477	HLA DR++ monocyte AC	TBNK
1950	3	197226213	A	C	0.025	0.3833	0.08005	1.74699e-06	rs114141703	ebi-a-GCST90001477	HLA DR++ monocyte AC	TBNK
1951	4	109128418	G	A	0.1018	0.1903	0.04129	4.20504e-06	rs74827437	ebi-a-GCST90001477	HLA DR++ monocyte AC	TBNK
1952	5	65872759	A	G	0.0043	0.8519	0.1886	6.47799e-06	rs12659610	ebi-a-GCST90001477	HLA DR++ monocyte AC	TBNK
1953	6	147436169	T	A	0.0379	-0.2957	0.06466	4.98001e-06	rs73576356	ebi-a-GCST90001477	HLA DR++ monocyte AC	TBNK
1954	6	32605578	A	G	0.5423	-0.1649	0.02958	2.66397e-08	rs9272459	ebi-a-GCST90001477	HLA DR++ monocyte AC	TBNK
1955	6	31394424	T	C	0.2812	-0.1767	0.0353	5.79402e-07	rs62395272	ebi-a-GCST90001477	HLA DR++ monocyte AC	TBNK
1956	6	32662533	C	T	0.6292	0.2356	0.03057	1.67494e-14	rs9275271	ebi-a-GCST90001477	HLA DR++ monocyte AC	TBNK
1957	6	127699589	T	C	0.0022	-1.116	0.2489	7.59399e-06	rs112700313	ebi-a-GCST90001477	HLA DR++ monocyte AC	TBNK
1958	7	106771703	T	C	0.1692	0.1685	0.03275	2.831e-07	rs28610544	ebi-a-GCST90001477	HLA DR++ monocyte AC	TBNK
1959	7	45664941	C	A	0.0022	1.226	0.269	5.30799e-06	rs117433119	ebi-a-GCST90001477	HLA DR++ monocyte AC	TBNK
1960	8	127636944	A	G	0.202	-0.1396	0.03069	5.61798e-06	rs16901587	ebi-a-GCST90001477	HLA DR++ monocyte AC	TBNK
1961	9	25608163	T	G	0.2923	0.1193	0.02672	8.22792e-06	rs35842632	ebi-a-GCST90001477	HLA DR++ monocyte AC	TBNK
1962	9	66536402	G	A	0.9719	0.3959	0.08798	6.99906e-06	rs4244738	ebi-a-GCST90001477	HLA DR++ monocyte AC	TBNK
1963	12	111865049	G	C	0.5222	-0.1431	0.02641	6.40398e-08	rs7310615	ebi-a-GCST90001477	HLA DR++ monocyte AC	TBNK
1964	12	50914563	A	G	0.0296	-0.3396	0.07329	3.71604e-06	rs11169475	ebi-a-GCST90001477	HLA DR++ monocyte AC	TBNK
1965	13	114508277	G	A	0.0013	-1.644	0.3396	1.33999e-06	rs111801150	ebi-a-GCST90001477	HLA DR++ monocyte AC	TBNK
1966	16	73388512	A	G	0.0807	0.2123	0.04485	2.28402e-06	rs55952218	ebi-a-GCST90001477	HLA DR++ monocyte AC	TBNK
1967	16	69003214	C	A	0.001	-1.803	0.3795	2.10902e-06	rs183181627	ebi-a-GCST90001477	HLA DR++ monocyte AC	TBNK
1968	17	34011303	C	G	0.0011	-1.754	0.3818	4.489e-06	rs34795364	ebi-a-GCST90001477	HLA DR++ monocyte AC	TBNK
1969	17	76469857	G	C	0.0451	-0.2801	0.05887	2.03301e-06	rs139181645	ebi-a-GCST90001477	HLA DR++ monocyte AC	TBNK
1970	19	46392004	T	C	0.1133	0.1874	0.03947	2.14902e-06	rs61289229	ebi-a-GCST90001477	HLA DR++ monocyte AC	TBNK
1971	22	22750190	T	C	0.0323	-0.3484	0.07506	3.58798e-06	rs5995959	ebi-a-GCST90001477	HLA DR++ monocyte AC	TBNK
1972	1	26999658	C	T	0.002	1.241	0.2679	3.73603e-06	rs181741769	ebi-a-GCST90001478	CD4 Treg %CD4	Treg
1973	2	161139489	T	C	0.0346	-0.3267	0.06743	1.322e-06	rs13410035	ebi-a-GCST90001478	CD4 Treg %CD4	Treg
1974	2	30532493	T	C	0.0103	0.5648	0.1239	5.34097e-06	rs17009374	ebi-a-GCST90001478	CD4 Treg %CD4	Treg
1975	3	4602747	C	G	0.4693	-0.1117	0.02502	8.30195e-06	rs4685760	ebi-a-GCST90001478	CD4 Treg %CD4	Treg
1976	5	90356197	G	A	0.6123	-0.1134	0.0254	8.30692e-06	rs12186662	ebi-a-GCST90001478	CD4 Treg %CD4	Treg
1977	6	163753664	T	C	0.0371	-0.307	0.06687	4.57804e-06	rs77142596	ebi-a-GCST90001478	CD4 Treg %CD4	Treg
1978	6	32449726	C	A	0.3251	-0.1531	0.03337	4.65704e-06	rs2187822	ebi-a-GCST90001478	CD4 Treg %CD4	Treg
1979	7	148149143	A	G	0.0253	0.3869	0.0825	2.83302e-06	rs191172032	ebi-a-GCST90001478	CD4 Treg %CD4	Treg
1980	7	37406370	A	C	0.1484	0.1876	0.03743	5.62199e-07	rs77615103	ebi-a-GCST90001478	CD4 Treg %CD4	Treg
1981	8	10768753	T	G	0.112	0.1934	0.04306	7.26708e-06	rs138899232	ebi-a-GCST90001478	CD4 Treg %CD4	Treg
1982	10	6134869	G	A	0.1766	0.2422	0.0339	1.10892e-12	rs1571025	ebi-a-GCST90001478	CD4 Treg %CD4	Treg
1983	10	6078079	A	C	0.1155	0.2173	0.03926	3.33703e-08	rs6602392	ebi-a-GCST90001478	CD4 Treg %CD4	Treg
1984	11	128174781	A	G	0.1785	-0.1478	0.03295	7.56206e-06	rs73018933	ebi-a-GCST90001478	CD4 Treg %CD4	Treg
1985	12	23501010	C	G	0.0598	-0.2858	0.05432	1.51901e-07	rs77071786	ebi-a-GCST90001478	CD4 Treg %CD4	Treg
1986	14	56535269	T	C	0.0031	1.04	0.227	4.78597e-06	rs149595513	ebi-a-GCST90001478	CD4 Treg %CD4	Treg
1987	14	25035095	T	A	0.0708	-0.2227	0.04891	5.48302e-06	rs146090095	ebi-a-GCST90001478	CD4 Treg %CD4	Treg
1988	16	84427121	T	C	0.1251	-0.1713	0.03867	9.77192e-06	rs79028902	ebi-a-GCST90001478	CD4 Treg %CD4	Treg
1989	17	30183388	T	C	0.045	0.2845	0.06114	3.38197e-06	rs72821912	ebi-a-GCST90001478	CD4 Treg %CD4	Treg
1990	19	47667326	A	T	0.2784	-0.1357	0.02779	1.08101e-06	rs2909902	ebi-a-GCST90001478	CD4 Treg %CD4	Treg
1991	20	39570656	G	A	0.3688	0.1213	0.02643	4.56604e-06	rs6016476	ebi-a-GCST90001478	CD4 Treg %CD4	Treg
1992	3	144158111	T	C	0.0009	-1.849	0.3895	2.14798e-06	rs79327855	ebi-a-GCST90001479	CD4 Treg %T cell	Treg
1993	5	153002618	A	G	0.0412	0.3211	0.06468	7.21805e-07	rs76239041	ebi-a-GCST90001479	CD4 Treg %T cell	Treg
1994	6	12155899	A	G	0.262	0.1335	0.02947	6.10506e-06	rs219948	ebi-a-GCST90001479	CD4 Treg %T cell	Treg
1995	6	29902327	T	G	0.4342	-0.1628	0.0337	1.42099e-06	rs2975007	ebi-a-GCST90001479	CD4 Treg %T cell	Treg
1996	6	164597687	T	C	0.4588	0.1181	0.02572	4.56499e-06	rs971864	ebi-a-GCST90001479	CD4 Treg %T cell	Treg
1997	7	81108132	T	C	0.0033	-1.047	0.2348	8.49298e-06	rs115707165	ebi-a-GCST90001479	CD4 Treg %T cell	Treg
[truncated: 16,731 more rows]
