# Supplementary material for: Role of CD38 in mediating the effect of Bacillus on acute pancreatitis: a study of mediated Mendelian randomization
Source: Front Immunol. 2024 Nov 15;15:1452743. doi: 10.3389/fimmu.2024.1452743 (PMC11604618; doi:10.3389/fimmu.2024.1452743)
Supplement: Supplementary file 5 [file Table3.xlsx]

## Sheet: risk
Table S3.The causal effects of gut microbiota on AP
Abbreviation: number of single-nucleotide polymorphism (nsnp); odds ratio (OR); confidence intervals (CI).
Exposure	Outcome	nsnp	Methods	OR	95%CI	P
Bacillales A	AP	15	MR Egger	2.126	0.095~47.50	0.641
			Weighted median	13.97	1.577~123.7	0.018
			Inverse variance weighted	9.188	2.097~40.25	0.003
			Simple mode	19.13	0.328~1115	0.177
			Weighted mode	32.09	1.349~763.3	0.049
Planococcaceae	AP	17	MR Egger	2.42	0.156~37.57	0.537
			Weighted median	3.642	0.563~23.57	0.175
			Inverse variance weighted	4.423	1.242~15.75	0.022
			Simple mode	2.586	0.080~83.47	0.599
			Weighted mode	8.28	0.311~220.4	0.225
Hyphomonas	AP	9	MR Egger	12.38	0.790~193.9	0.116
			Weighted median	2.901	0.551~15.27	0.209
			Inverse variance weighted	4.419	1.216~16.06	0.024
			Simple mode	2.303	0.223~23.83	0.504
			Weighted mode	2.834	0.422~19.03	0.315
Pseudomonadales	AP	21	MR Egger	19.1	1.895~192.5	0.022
			Weighted median	4.541	0.819~25.18	0.083
			Inverse variance weighted	3.471	1.049~11.48	0.041
			Simple mode	7.309	0.480~111.3	0.168
			Weighted mode	4.102	0.408~41.28	0.2449
Aneurinibacillales	AP	18	MR Egger	3.461	0.599~19.99	0.184
			Weighted median	3.172	1.120~8.982	0.029
			Inverse variance weighted	2.616	1.240~5.519	0.012
			Simple mode	5.126	0.647~40.61	0.14
			Weighted mode	5.839	0.763~44.67	0.107
Clostridium M sp001304855	AP	14	MR Egger	3.443	0.870~13.63	0.104
			Weighted median	1.818	0.842~3.923	0.128
			Inverse variance weighted	2.582	1.362~4.896	0.004
			Simple mode	2.487	0.616~10.04	0.223
			Weighted mode	1.68	0.604~4.674	0.338
Aneurinibacillaceae	AP	16	MR Egger	3.065	0.467~20.13	0.263
			Weighted median	3.256	1.111~9.541	0.031
			Inverse variance weighted	2.303	1.090~4.864	0.029
			Simple mode	4.702	0.653~33.87	0.145
			Weighted mode	5.556	0.826~37.36	0.098
Treponema D	AP	88	MR Egger	1.742	0.890~3.411	0.109
			Weighted median	1.551	1.036~2.323	0.033
			Inverse variance weighted	1.56	1.166~2.086	0.003
			Simple mode	2.167	0.853~5.501	0.107
			Weighted mode	1.663	0.723~3.821	0.234
Enterobacteriaceae	AP	18	MR Egger	1.049	0.538~2.047	0.89
			Weighted median	1.467	0.998~2.154	0.051
			Inverse variance weighted	1.39	1.048~1.843	0.022
			Simple mode	1.795	0.913~3.529	0.108
			Weighted mode	1.618	0.966~2.710	0.085
Bacteroides stercoris	AP	7	MR Egger	1.91	0.960~3.801	0.125
			Weighted median	1.089	0.785~1.510	0.61
			Inverse variance weighted	1.323	1.023~1.712	0.033
			Simple mode	1.072	0.604~1.901	0.821
			Weighted mode	1.072	0.654~1.756	0.793
CAG-81 sp000435795	AP	16	MR Egger	1.631	1.053~2.527	0.046
			Weighted median	1.338	1.019~1.756	0.036
			Inverse variance weighted	1.304	1.076~1.580	0.006
			Simple mode	1.327	0.821~2.144	0.266
			Weighted mode	1.503	0.959~2.355	0.096

## Sheet: protect
Table S3.The causal effects of gut microbiota on AP
Abbreviation: number of single-nucleotide polymorphism (nsnp); odds ratio (OR); confidence intervals (CI).
Exposure	Outcome	nsnp	Methods	OR	95%CI	P
Eubacterium R sp000431535	AP	31	MR Egger	1.152	0.737~1.801	0.539
			Weighted median	0.891	0.664~1.197	0.444
			Inverse variance weighted	0.807	0.654~0.995	0.045
			Simple mode	0.959	0.560~1.642	0.88
			Weighted mode	0.895	0.562~1.426	0.643
Acutalibacteraceae sp002438685	AP	16	MR Egger	0.883	0.608~1.281	0.522
			Weighted median	0.684	0.522~0.896	0.005
			Inverse variance weighted	0.781	0.647~0.944	0.011
			Simple mode	0.66	0.433~1.007	0.073
			Weighted mode	0.667	0.454~0.980	0.057
Bifidobacterium angulatum	AP	21	MR Egger	1.036	0.573~1.873	0.909
			Weighted median	0.707	0.512~0.998	0.035
			Inverse variance weighted	0.76	0.579~0.998	0.048
			Simple mode	0.786	0.438~1.412	0.43
			Weighted mode	0.741	0.473~1.162	0.207
Acutalibacteraceae sp002451755	AP	11	MR Egger	0.696	0.432~1.122	0.172
			Weighted median	0.678	0.496~0.927	0.015
			Inverse variance weighted	0.737	0.590~0.922	0.007
			Simple mode	0.624	0.398~0.980	0.068
			Weighted mode	0.644	0.423~0.980	0.067
Faecalicatena glycyrrhizinilyticum	AP	20	MR Egger	0.871	0.345~2.201	0.774
			Weighted median	0.79	0.501~1.243	0.308
			Inverse variance weighted	0.68	0.486~0.952	0.025
			Simple mode	0.85	0.382~1.894	0.696
			Weighted mode	0.837	0.388~1.808	0.656
Faecalicatena sp002161355	AP	10	MR Egger	0.504	0.177~1.437	0.236
			Weighted median	0.703	0.379~1.302	0.262
			Inverse variance weighted	0.627	0.399~0.985	0.043
			Simple mode	0.788	0.283~2.191	0.658
			Weighted mode	0.788	0.298~2.079	0.641
Actinomycetales	AP	12	MR Egger	1.034	0.500~2.138	0.929
			Weighted median	0.632	0.378~1.055	0.079
			Inverse variance weighted	0.618	0.438~0.873	0.006
			Simple mode	0.593	0.271~1.293	0.216
			Weighted mode	0.642	0.361~1.141	0.159
Cyanobacteria	AP	22	MR Egger	0.627	0.241~1.632	0.35
			Weighted median	0.666	0.323~1.374	0.271
			Inverse variance weighted	0.588	0.357~0.970	0.038
			Simple mode	0.346	0.104~1.153	0.099
			Weighted mode	0.717	0.280~1.837	0.496
Johnsonella ignava	AP	13	MR Egger	0.798	0.169~3.767	0.781
			Weighted median	0.67	0.285~1.575	0.359
			Inverse variance weighted	0.513	0.273~0.966	0.039
			Simple mode	0.792	0.181~3.474	0.763
			Weighted mode	0.821	0.204~3.303	0.786
Spirochaetia	AP	38	MR Egger	0.403	0.151~1.072	0.077
			Weighted median	0.408	0.197~0.844	0.016
			Inverse variance weighted	0.477	0.279~0.815	0.006
			Simple mode	0.425	0.101~1.799	0.253
			Weighted mode	0.372	0.096~1.446	0.162
Bacillus C	AP	14	MR Egger	0.315	0.054~1.841	0.224
			Weighted median	0.287	0.103~0.797	0.017
			Inverse variance weighted	0.358	0.167~0.771	0.009
			Simple mode	0.3	0.053~1.709	0.198
			Weighted mode	0.245	0.053~1.131	0.095
