# Supplementary material for: Role of CD38 in mediating the effect of Bacillus on acute pancreatitis: a study of mediated Mendelian randomization
Source: Front Immunol. 2024 Nov 15;15:1452743. doi: 10.3389/fimmu.2024.1452743 (PMC11604618; doi:10.3389/fimmu.2024.1452743)
Supplement: Supplementary file 6 [file Table4.xlsx]

## Sheet: Sheet1
Table S4. The characteristics of 450 SNPs analyzing the causal effects of the 22 gut microbiota on AP
Abbreviation: single-nucleotide polymorphism (SNP); effect allele (EA), other allele (OA), effect sizes (β), effect allele frequency (EAF), standard error (SE).
Exposure	Outcome	SNPs	EA	OA	β.exposure	EAF.exposure	SE.exposure	pval.exposure	R2	F
Actinomycetales	AP	rs10440729	T	C	0.0624891	0.173411	0.0132993	2.6e-06	0.00369123	22.0701
		rs113201217	T	C	0.197561	0.0148498	0.0419434	2.5e-06	0.00370927	22.1784
		rs116311695	G	C	-0.177325	0.0174272	0.0389791	5.4e-06	0.00346097	20.6886
		rs116980236	G	A	-0.0922762	0.0637829	0.0207681	8.9e-06	0.00330199	19.7351
		rs17091560	T	G	0.0469395	0.354191	0.010566	8.9e-06	0.00330101	19.7292
		rs2300246	T	A	0.0554716	0.247104	0.0116406	1.9e-06	0.00379634	22.701
		rs3940549	G	A	0.123463	0.421891	0.0103317	6.5e-33	0.023403	142.753
		rs472059	A	G	0.0530637	0.321387	0.0107976	8.9e-07	0.00403655	24.1432
		rs71323798	G	A	-0.0949988	0.0604517	0.0213458	8.6e-06	0.00331281	19.8
		rs71513754	T	C	-0.0953413	0.0591025	0.0214991	9.2e-06	0.0032894	19.6597
		rs72781019	T	A	0.2057	0.0126646	0.0452761	5.5e-06	0.00345188	20.6341
		rs76648959	A	G	-0.129661	0.0373665	0.026469	9.7e-07	0.00401074	23.9882
Aneurinibacillaceae	AP	rs10069877	A	G	-0.0243842	0.227342	0.00535929	5.4e-06	0.00346197	20.6946
		rs11683301	T	C	-0.0448239	0.0528318	0.0100365	8e-06	0.00333603	19.9393
		rs116901476	A	G	0.0654158	0.0254266	0.0141611	3.8e-06	0.00356817	21.3317
		rs12403333	C	G	-0.0419748	0.0816961	0.00814189	2.5e-07	0.00444039	26.5694
		rs141785353	T	C	0.0533591	0.0386685	0.0116439	4.6e-06	0.00351171	20.993
		rs17407962	C	T	-0.0299235	0.127248	0.00665537	6.9e-06	0.00338093	20.2085
		rs187278301	A	G	-0.0516342	0.0387271	0.0114975	7.1e-06	0.00337309	20.1615
		rs2005255	G	A	-0.0614355	0.0455161	0.0107976	1.3e-08	0.00540329	32.3622
		rs28715598	T	C	-0.0218903	0.417319	0.00457066	1.7e-06	0.00383446	22.9298
		rs4324912	C	T	0.0211039	0.42762	0.00453462	3.3e-06	0.00362155	21.652
		rs4740421	C	T	0.0241986	0.269532	0.00513066	2.4e-06	0.00371914	22.2376
		rs4820366	G	A	-0.0473658	0.0473773	0.0105705	7.4e-06	0.00335818	20.0721
		rs55643638	A	G	0.0391436	0.0717764	0.00866763	6.3e-06	0.00341086	20.388
		rs62126240	T	C	0.0440051	0.05754	0.00966137	5.2e-06	0.00346933	20.7388
		rs71431495	T	C	-0.0740714	0.0187785	0.0165437	7.6e-06	0.00335277	20.0396
		rs78877230	T	C	0.0276926	0.170662	0.00593026	3e-06	0.00364603	21.7989
Aneurinibacillales	AP	rs10069877	A	G	-0.0232158	0.227342	0.00500315	3.5e-06	0.00360031	21.5246
		rs11683301	T	C	-0.04195	0.0528318	0.00936942	7.6e-06	0.00335279	20.0398
		rs116901476	A	G	0.0607725	0.0254266	0.0132199	4.3e-06	0.00353384	21.1257
		rs12403333	C	G	-0.0386789	0.0816961	0.00760078	3.6e-07	0.00432688	25.8873
		rs139029665	T	C	-0.0911341	0.0107065	0.0203138	7.2e-06	0.00336621	20.1203
		rs141785353	T	C	0.0490904	0.0386685	0.01087	6.3e-06	0.00341096	20.3886
		rs182229451	T	C	0.0642229	0.0242112	0.0137133	2.8e-06	0.00366714	21.9255
		rs2005255	G	A	-0.0587374	0.0455161	0.0100799	5.6e-09	0.00566599	33.9446
		rs28715598	T	C	-0.0200986	0.417319	0.00426688	2.5e-06	0.00370957	22.1802
		rs4324912	C	T	0.0189508	0.42762	0.0042332	7.6e-06	0.00335186	20.0342
		rs4740421	C	T	0.0222575	0.269532	0.00478965	3.4e-06	0.00361078	21.5874
		rs4820366	G	A	-0.0453718	0.0473773	0.00986804	4.3e-06	0.00353508	21.1332
		rs495314	C	A	-0.0493505	0.0378533	0.0110209	7.5e-06	0.00335364	20.0449
		rs55643638	A	G	0.0371345	0.0717764	0.00809155	4.4e-06	0.00352197	21.0545
		rs62126240	T	C	0.0418273	0.05754	0.00901926	3.5e-06	0.00359617	21.4997
		rs71431495	T	C	-0.0682503	0.0187785	0.0154441	9.9e-06	0.00326655	19.5226
		rs73150855	T	C	-0.0461902	0.0425299	0.0104321	9.5e-06	0.00327911	19.5979
		rs78877230	T	C	0.0265641	0.170662	0.00553607	1.6e-06	0.00384892	23.0166
Bacillales A	AP	rs117830300	A	G	0.0234899	0.0559032	0.00506106	3.5e-06	0.00360196	21.5344
		rs13274629	A	C	0.0145656	0.144655	0.00328341	9.2e-06	0.00329156	19.6726
		rs144152600	A	C	0.0265415	0.0489647	0.00536735	7.6e-07	0.00408676	24.4447
		rs186791515	G	A	-0.0467388	0.0172298	0.00874329	9e-08	0.00477259	28.5667
		rs2492380	C	T	0.0475304	0.0128184	0.0103628	4.5e-06	0.00351791	21.0302
		rs2930372	A	G	0.0209666	0.0678265	0.00456128	4.3e-06	0.00353323	21.1221
		rs34555856	A	G	0.0269102	0.0503166	0.00534625	4.8e-07	0.00423369	25.3273
		rs4575107	G	A	-0.0131305	0.214924	0.00282374	3.3e-06	0.00361549	21.6156
		rs55888898	G	A	0.0129486	0.213497	0.00282771	4.7e-06	0.00350653	20.9619
		rs62324492	T	A	0.0426718	0.0158382	0.00900297	2.1e-06	0.0037558	22.4577
		rs75816161	C	T	0.0296759	0.0349697	0.00632002	2.7e-06	0.00368632	22.0407
		rs76485293	C	G	-0.0262888	0.040658	0.0057961	5.7e-06	0.00344033	20.5648
		rs79539842	A	G	0.0288312	0.0331985	0.00646609	8.2e-06	0.00332523	19.8745
		rs80121911	G	C	0.0587665	0.0110511	0.0111626	1.4e-07	0.00462957	27.7066
		rs9836224	T	C	-0.0139704	0.318826	0.00246722	1.5e-08	0.00535178	32.0521
Bacillus C	AP	rs10201907	T	C	0.0641309	0.0279179	0.0137967	3.3e-06	0.00361276	21.5992
		rs10781012	G	A	0.0301737	0.13386	0.00667714	6.2e-06	0.00341521	20.4141
		rs11794103	A	C	-0.023131	0.322184	0.0049258	2.7e-06	0.00368687	22.044
		rs12715572	A	G	-0.0244572	0.276639	0.0050943	1.6e-06	0.00385296	23.0409
		rs140364652	A	C	0.0837255	0.0173518	0.01761	2e-06	0.00377902	22.597
		rs158106	G	T	-0.0219	0.358577	0.00474983	4e-06	0.00355478	21.2513
		rs17587238	A	G	0.0385592	0.0747146	0.00861643	7.6e-06	0.00334943	20.0196
		rs182417149	G	A	-0.0995656	0.0112852	0.0215113	3.7e-06	0.00358223	21.4161
		rs6714153	G	T	-0.0279535	0.18061	0.00599136	3.1e-06	0.00363969	21.7608
		rs6804876	C	A	-0.0267687	0.372222	0.00471414	1.4e-08	0.00538186	32.2332
		rs7037436	G	T	0.0208618	0.456945	0.00459216	5.5e-06	0.00345139	20.6312
		rs74423748	A	G	-0.0981993	0.011053	0.0217775	6.5e-06	0.00340054	20.3261
		rs74694536	A	G	0.0427114	0.067862	0.00920346	3.5e-06	0.00360118	21.5298
		rs860180	C	T	0.0249353	0.232261	0.00538686	3.7e-06	0.00358283	21.4196
Bacteroides stercoris	AP	rs10239497	T	C	0.102572	0.340391	0.0206104	6.5e-07	0.00413914	24.7593
		rs12466602	T	C	0.167151	0.0792179	0.0361154	3.7e-06	0.0035818	21.4135
		rs1398883	G	A	0.0865945	0.475991	0.0195411	9.4e-06	0.00328458	19.6307
		rs7352812	T	C	0.440534	0.0104539	0.0962527	4.7e-06	0.00350296	20.9405
		rs7701143	A	G	0.0937675	0.377511	0.0200785	3e-06	0.00364655	21.802
		rs9293681	C	T	-0.126687	0.252334	0.0229242	3.3e-08	0.00509897	30.5302
		rs955259	C	T	0.214371	0.0460515	0.0465117	4e-06	0.00355213	21.2355
Bifidobacterium angulatum	AP	rs11146310	C	A	-0.0624881	0.447831	0.0138789	6.7e-06	0.00339029	20.2646
		rs113303075	A	C	0.182802	0.0306122	0.0398921	4.6e-06	0.00351145	20.9914
		rs11608886	T	C	-0.2785	0.0139848	0.0590285	2.4e-06	0.00372164	22.2526
		rs118103780	A	C	-0.192994	0.0262124	0.0431539	7.7e-06	0.00334518	19.9941
		rs12046322	T	C	0.100183	0.114801	0.021659	3.7e-06	0.00357751	21.3878
		rs139280910	T	C	0.27243	0.0220501	0.0470849	7.2e-09	0.0055865	33.4658
		rs145241256	A	G	0.191172	0.0314132	0.0389065	8.9e-07	0.00403529	24.1356
		rs146343624	G	A	0.257503	0.0164141	0.0545776	2.4e-06	0.00372171	22.2531
		rs148616087	T	C	0.246914	0.0169306	0.053016	3.2e-06	0.00362682	21.6836
		rs184007219	A	T	0.22982	0.026938	0.0424134	6e-08	0.004903	29.3511
		rs297685	T	C	0.0796728	0.18625	0.0175268	5.5e-06	0.00345572	20.6571
		rs335752	C	T	0.0820507	0.200794	0.017622	3.2e-06	0.00362496	21.6725
		rs33914778	A	G	0.0675131	0.325758	0.0150086	6.9e-06	0.00338415	20.2279
		rs3940549	G	A	0.136898	0.421891	0.0140552	2e-22	0.0156707	94.8362
		rs440893	C	G	0.0694618	0.403801	0.0138919	5.7e-07	0.00417808	24.9933
		rs4606765	A	C	-0.0678716	0.303731	0.0149713	5.8e-06	0.00343707	20.5452
		rs58035862	T	C	0.274512	0.0140289	0.0581557	2.4e-06	0.00372515	22.2737
		rs7149886	G	A	-0.0672624	0.297365	0.0148627	6e-06	0.0034252	20.474
		rs7239769	A	G	0.0796922	0.206135	0.0169976	2.8e-06	0.00367523	21.9741
		rs76971718	T	C	0.194888	0.0263604	0.0431753	6.4e-06	0.00340756	20.3682
		rs77905742	A	T	-0.173787	0.0321	0.0392988	9.8e-06	0.00327099	19.5493
Acutalibacteraceae sp002438685	AP	rs1164085	G	A	0.337118	0.0140203	0.0753143	7.6e-06	0.00335103	20.0292
		rs11661634	A	G	-0.104402	0.180837	0.0229456	5.4e-06	0.0034621	20.6954
		rs117074449	A	T	0.344486	0.0137414	0.0759497	5.7e-06	0.00344049	20.5658
		rs117345628	G	A	-0.369805	0.0119368	0.0807724	4.7e-06	0.00350527	20.9543
		rs1436533	C	T	-0.0921054	0.325072	0.0188992	1.1e-06	0.00396993	23.7431
		rs165560	A	T	0.343561	0.0138842	0.0753353	5.1e-06	0.00347796	20.7905
		rs191221734	T	A	0.368189	0.0119408	0.0809615	5.4e-06	0.00345865	20.6747
		rs34966720	C	G	-0.099372	0.453803	0.0178004	2.4e-08	0.00520271	31.1546
		rs36143851	G	T	0.119629	0.132165	0.0257482	3.4e-06	0.0036094	21.5791
		rs55969230	T	C	0.156554	0.0811017	0.0319665	9.7e-07	0.00400885	23.9769
		rs619151	T	G	0.0885223	0.444862	0.0178715	7.3e-07	0.00410039	24.5266
		rs62061480	A	C	-0.114016	0.146491	0.0251026	5.6e-06	0.00345001	20.6228
		rs62279311	A	G	0.3733	0.0108751	0.0840373	8.9e-06	0.00330037	19.7254
		rs62427125	A	C	0.210325	0.0361345	0.0467991	7e-06	0.00337803	20.1911
		rs72738598	T	A	0.377975	0.0158073	0.0702542	7.4e-08	0.00483397	28.9358
		rs7639187	C	T	0.0933403	0.406963	0.0181286	2.6e-07	0.00442903	26.5011
		rs78706190	T	C	-0.165104	0.0682788	0.0355226	3.4e-06	0.00361211	21.5953
Acutalibacteraceae sp002451755	AP	rs1436533	C	T	-0.0896563	0.325072	0.0191458	2.8e-06	0.00366645	21.9214
		rs165560	A	T	0.349548	0.0138842	0.0763141	4.6e-06	0.00350836	20.9729
		rs2227551	G	T	-0.0830052	0.384286	0.0182972	5.7e-06	0.00344168	20.5729
		rs34966720	C	G	-0.106941	0.453803	0.0180316	3e-09	0.00586801	35.162
		rs36143851	G	T	0.117776	0.132165	0.0260826	6.3e-06	0.00341	20.3829
		rs55969230	T	C	0.163692	0.0811017	0.0323805	4.3e-07	0.00427028	25.5471
		rs619151	T	G	0.0831045	0.444862	0.0181039	4.4e-06	0.0035237	21.0649
		rs62427125	A	C	0.217797	0.0361345	0.0474049	4.3e-06	0.00352979	21.1014
		rs62642788	T	C	-0.0941551	0.291724	0.0199982	2.5e-06	0.00370612	22.1595
		rs72738598	T	A	0.34401	0.0158073	0.0711637	1.3e-06	0.00390618	23.3603
		rs7639187	C	T	0.0859953	0.406963	0.018364	2.8e-06	0.00366645	21.9214
		rs76404409	A	G	-0.19567	0.0446984	0.0435063	6.9e-06	0.00338298	20.2208
CAG-81 sp000435795	AP	rs10031823	T	C	0.0847214	0.326536	0.0179689	2.4e-06	0.00371666	22.2227
		rs11027423	C	T	-0.0819372	0.453339	0.0175433	3e-06	0.00364737	21.8069
		rs1265491	G	A	0.142992	0.117592	0.0263066	5.5e-08	0.0049337	29.5358
		rs142216394	C	T	0.32228	0.0139006	0.0718858	7.4e-06	0.00336159	20.0925
		rs34892180	C	G	0.123142	0.119976	0.0262629	2.7e-06	0.00367582	21.9777
		rs35026345	T	C	-0.100796	0.318743	0.018036	2.3e-08	0.0052139	31.222
		rs3940549	G	A	-0.151222	0.421891	0.0172948	2.3e-18	0.0126674	76.4281
		rs4877754	G	A	0.0877175	0.376153	0.0175692	6e-07	0.00416564	24.9185
		rs59677531	C	G	-0.0815941	0.496551	0.0169172	1.4e-06	0.00388862	23.2549
		rs59998390	A	G	0.175963	0.0582418	0.0363376	1.3e-06	0.00391969	23.4414
		rs62162757	A	C	0.0818321	0.328104	0.0180904	6.1e-06	0.00342207	20.4553
		rs6837328	C	A	-0.0786674	0.386037	0.0175097	7e-06	0.0033759	20.1784
		rs75676647	A	G	0.347618	0.0121951	0.0775827	7.4e-06	0.00335769	20.0691
		rs78646700	T	C	0.132516	0.0927214	0.029174	5.6e-06	0.00345041	20.6252
		rs80191827	C	T	0.361416	0.011128	0.081214	8.6e-06	0.00331237	19.7974
		rs922903	T	C	-0.0765264	0.437595	0.0168783	5.8e-06	0.00343792	20.5504
		rs9590885	G	A	0.35998	0.0111168	0.0804174	7.6e-06	0.00335139	20.0314
Clostridium M sp001304855	AP	rs111919845	G	A	0.158396	0.0120229	0.0343488	4e-06	0.00355586	21.2579
		rs115092197	T	A	0.157463	0.0117447	0.034749	5.9e-06	0.00343404	20.5271
		rs118066102	G	A	0.144567	0.0155379	0.0304313	2e-06	0.00377296	22.5606
		rs140217599	A	G	0.0435417	0.20866	0.00917799	2.1e-06	0.00376275	22.4993
		rs141404229	A	G	0.100271	0.029053	0.0223338	7.1e-06	0.00337121	20.1502
		rs1791873	C	T	0.037594	0.311006	0.00803541	2.9e-06	0.00365978	21.8814
		rs201949935	T	C	0.0689736	0.0659769	0.0150391	4.5e-06	0.00351737	21.027
		rs4630919	A	G	0.066972	0.0672721	0.0146567	4.9e-06	0.00349158	20.8722
		rs4712499	A	G	-0.104816	0.0335802	0.0206387	3.8e-07	0.00430964	25.7837
		rs74484450	A	G	0.132432	0.0160469	0.029555	7.4e-06	0.00335807	20.0714
		rs75978011	T	C	0.132355	0.0168844	0.0290801	5.3e-06	0.00346424	20.7082
		rs76946232	T	C	-0.0801698	0.064443	0.0152663	1.5e-07	0.00460655	27.5682
		rs78272606	T	C	0.0622215	0.0790225	0.013733	5.9e-06	0.00343307	20.5213
		rs9823810	C	T	-0.0485335	0.31191	0.00847231	1e-08	0.00547673	32.8045
Cyanobacteria	AP	rs11038366	A	G	0.0246521	0.337826	0.00550695	7.6e-06	0.00335162	20.0327
		rs116489912	A	G	0.107302	0.0151413	0.0217192	7.8e-07	0.00407924	24.3996
		rs1165227	T	C	0.0360525	0.121263	0.00807913	8.1e-06	0.00333058	19.9065
		rs116925072	C	A	0.0710641	0.0305245	0.0154667	4.3e-06	0.00353017	21.1037
		rs117034254	T	G	0.11785	0.0103431	0.0260964	6.3e-06	0.00341068	20.3869
		rs117333740	G	A	0.103208	0.0203444	0.0186769	3.3e-08	0.00509828	30.5261
		rs117633765	C	T	0.115091	0.0124307	0.023374	8.5e-07	0.0040521	24.2366
		rs1431500	C	A	-0.0254519	0.36336	0.00562603	6.1e-06	0.00342274	20.4593
		rs1950320	G	T	0.0337891	0.141189	0.0074917	6.5e-06	0.00340204	20.3351
		rs235730	A	G	-0.0257675	0.329308	0.00564102	4.9e-06	0.0034893	20.8585
		rs241018	A	G	0.122551	0.0123967	0.0244207	5.2e-07	0.00420836	25.1751
		rs3865529	G	C	0.0305552	0.220416	0.00638361	1.7e-06	0.00382999	22.903
		rs41306407	G	T	0.0643135	0.0356015	0.0144871	9e-06	0.00329636	19.7013
		rs4274761	G	A	0.0649621	0.0344972	0.0144262	6.7e-06	0.00339131	20.2708
		rs62176016	A	T	0.0342337	0.154579	0.00750906	5.1e-06	0.00347577	20.7774
		rs67585595	A	C	0.0519836	0.0595078	0.0111081	2.9e-06	0.00366173	21.8931
		rs75144115	C	A	0.0771101	0.0267497	0.0161592	1.8e-06	0.00380674	22.7634
		rs75445558	A	G	0.086982	0.0211102	0.0184965	2.6e-06	0.00369741	22.1072
		rs75496339	A	T	0.0647448	0.045493	0.0126442	3e-07	0.00438073	26.2109
		rs78007092	A	G	0.0583793	0.0418558	0.0130881	8.2e-06	0.0033277	19.8893
		rs7870794	G	A	0.028045	0.219449	0.00628247	8e-06	0.00333293	19.9207
		rs9449423	T	C	0.024449	0.467245	0.00533823	4.7e-06	0.00350775	20.9692
Enterobacteriaceae	AP	rs1011166	A	G	0.151181	0.046973	0.0309222	1e-06	0.00399523	23.895
		rs11927941	G	A	0.0663341	0.313245	0.0142231	3.1e-06	0.00363688	21.744
		rs12306124	C	G	0.0789692	0.161755	0.0177894	9e-06	0.00329599	19.6991
		rs12606213	C	T	0.112796	0.077957	0.0242296	3.2e-06	0.00362364	21.6645
		rs1321323	C	T	0.155095	0.0377628	0.0337811	4.4e-06	0.00352485	21.0718
		rs148596915	A	G	0.227624	0.0171775	0.0507009	7.1e-06	0.00337105	20.1493
		rs17535596	G	A	0.153025	0.0477476	0.0306311	5.9e-07	0.00417072	24.949
		rs34022830	G	A	0.284	0.014869	0.0537986	1.3e-07	0.00465474	27.8579
		rs4556017	C	T	-0.0963984	0.178173	0.0170714	1.6e-08	0.00532243	31.8754
		rs56342870	T	C	-0.104879	0.0860078	0.0231905	6.1e-06	0.00342055	20.4461
		rs58494940	C	T	0.0710418	0.237312	0.0154744	4.4e-06	0.00352447	21.0695
		rs62230270	A	G	0.164539	0.0340776	0.0361071	5.2e-06	0.00347271	20.759
		rs67106669	C	A	0.108849	0.118475	0.020878	1.9e-07	0.00454068	27.1722
		rs73088820	C	T	-0.183255	0.0261301	0.0408991	7.4e-06	0.00335776	20.0696
		rs76580439	C	G	0.1601	0.0366655	0.0347999	4.2e-06	0.00353927	21.1583
		rs77889679	A	G	0.234029	0.0166526	0.0511239	4.7e-06	0.00350424	20.9481
		rs79315192	T	C	0.23264	0.0154466	0.0524324	9.1e-06	0.00329279	19.6799
		rs9403911	T	A	0.0742133	0.221885	0.0157146	2.3e-06	0.00372873	22.2952
Eubacterium R sp000431535	AP	rs10769811	G	A	0.122015	0.0472368	0.0272951	7.8e-06	0.00334218	19.9761
		rs11057852	T	C	0.225171	0.0152787	0.0477761	2.4e-06	0.00371376	22.2054
		rs112203399	T	C	0.121394	0.0511804	0.0265171	4.7e-06	0.00350465	20.9506
		rs113991977	A	C	0.129782	0.0423083	0.028855	6.9e-06	0.00338331	20.2228
		rs114661737	G	A	0.237045	0.0154804	0.0463927	3.2e-07	0.00436205	26.0986
		rs115532042	T	C	0.203748	0.0180333	0.0436732	3.1e-06	0.00363915	21.7576
		rs117066274	T	C	0.162134	0.0457307	0.0277962	5.4e-09	0.00567716	34.012
		rs118108941	G	C	0.196182	0.0176252	0.0443135	9.5e-06	0.00327829	19.593
		rs13421497	G	C	0.113825	0.0563491	0.0256103	8.8e-06	0.00330396	19.747
		rs138247167	T	G	0.161807	0.035967	0.0304239	1e-07	0.00472427	28.2761
		rs1383951	C	T	0.0835543	0.132129	0.0173539	1.5e-06	0.00387511	23.1738
		rs139690167	G	A	0.265341	0.0130318	0.0512106	2.2e-07	0.00448501	26.8376
		rs141148666	C	A	0.200505	0.0194904	0.041228	1.2e-06	0.00395341	23.644
		rs1414689	G	A	-0.0581016	0.263109	0.0131139	9.4e-06	0.0032833	19.6231
		rs151046569	C	T	0.296948	0.00957179	0.0599479	7.3e-07	0.00410067	24.5283
		rs1519906	C	T	0.0735056	0.159547	0.0157866	3.2e-06	0.00362504	21.6729
		rs16890234	A	G	0.0943968	0.108429	0.0186585	4.2e-07	0.00427687	25.5868
		rs1821810	A	G	0.219025	0.0182371	0.04327	4.2e-07	0.00428131	25.6134
		rs188802329	G	A	0.146725	0.0323409	0.0326008	6.8e-06	0.0033877	20.2491
		rs190520577	T	C	0.183308	0.0240336	0.0383995	1.8e-06	0.00380961	22.7806
		rs2301865	G	A	0.070671	0.163078	0.0156852	6.6e-06	0.0033951	20.2935
		rs2310926	C	T	0.054975	0.499406	0.0116972	2.6e-06	0.00369306	22.0811
		rs34350916	C	G	0.0725659	0.169114	0.0156942	3.8e-06	0.00357485	21.3718
		rs55842097	T	A	0.277278	0.00950698	0.0601279	4e-06	0.00355597	21.2585
		rs61780893	A	G	0.104401	0.0661666	0.0232392	7e-06	0.0033754	20.1754
		rs67962505	A	G	0.0691013	0.181918	0.015067	4.5e-06	0.00351735	21.0268
		rs7151417	C	G	0.128133	0.0415958	0.0289305	9.5e-06	0.00328102	19.6094
		rs72774956	A	G	0.196835	0.0190492	0.0422699	3.2e-06	0.0036257	21.6769
		rs72974553	A	G	0.0890174	0.0932462	0.0199963	8.5e-06	0.00331463	19.8109
		rs79630691	A	C	0.115747	0.0552173	0.0254275	5.3e-06	0.00346522	20.7141
		rs80046901	A	C	0.196442	0.0184312	0.0427272	4.3e-06	0.00353467	21.1307
Faecalicatena glycyrrhizinilyticum	AP	rs10405133	C	T	0.0471961	0.208949	0.0104208	5.9e-06	0.0034304	20.5052
		rs111285223	C	T	0.0608937	0.112296	0.0133471	5.1e-06	0.00348083	20.8077
		rs111529448	T	C	0.0989585	0.040575	0.0218025	5.7e-06	0.00344526	20.5943
		rs117918530	G	A	0.120425	0.0324521	0.0244265	8.2e-07	0.00406228	24.2977
		rs11940239	G	A	-0.0662241	0.093303	0.0146222	5.9e-06	0.00343037	20.5051
		rs1352863	G	A	-0.0410326	0.324468	0.00914001	7.1e-06	0.00337074	20.1474
		rs141400785	G	C	-0.109261	0.0343446	0.0235596	3.5e-06	0.0035963	21.5005
		rs16928173	T	G	-0.0525474	0.175178	0.0113223	3.5e-06	0.00360158	21.5321
		rs17508590	C	T	-0.0932323	0.0505712	0.0195987	2e-06	0.0037832	22.6221
		rs2269999	A	G	0.0418191	0.30274	0.00941239	8.9e-06	0.00330172	19.7335
		rs2698746	A	G	-0.0476545	0.198805	0.0106463	7.6e-06	0.00335104	20.0292
		rs2699820	A	G	-0.0571921	0.131388	0.0125551	5.2e-06	0.00347015	20.7437
		rs2702852	G	T	-0.0420621	0.353517	0.00890082	2.3e-06	0.00373357	22.3242
		rs34014848	C	A	-0.0926238	0.0482544	0.0197726	2.8e-06	0.003669	21.9367
		rs35128889	A	G	0.0483992	0.212041	0.0107925	7.3e-06	0.00336353	20.1042
		rs56257732	G	T	-0.0798139	0.0646484	0.0175513	5.4e-06	0.00345828	20.6725
		rs6517687	A	G	0.0968372	0.0541571	0.0192896	5.2e-07	0.00421145	25.1937
		rs72822045	T	C	-0.0463697	0.217065	0.0103847	8e-06	0.0033347	19.9313
		rs7722078	G	T	-0.0810801	0.0612678	0.0178924	5.9e-06	0.00343419	20.5279
		rs9497657	T	G	0.142414	0.028783	0.025469	2.2e-08	0.00521958	31.2562
Faecalicatena sp002161355	AP	rs11247130	T	C	-0.0786417	0.0664424	0.0170419	3.9e-06	0.0035608	21.2875
		rs13131154	T	G	-0.0548133	0.136853	0.0123841	9.6e-06	0.00327676	19.5838
		rs138275558	G	A	0.168234	0.0126412	0.0375028	7.3e-06	0.0033656	20.1166
		rs138693397	T	C	0.0965194	0.044176	0.0210612	4.6e-06	0.00351206	20.9951
		rs1433745	A	C	0.047074	0.204454	0.0106037	9e-06	0.0032964	19.7016
		rs149083947	C	T	0.107598	0.0373636	0.0223333	1.5e-06	0.00388008	23.2037
		rs3934541	C	T	-0.0392934	0.485493	0.00863639	5.4e-06	0.00346175	20.6933
		rs721930	C	G	0.0600753	0.184932	0.010959	4.2e-08	0.00501755	30.0403
		rs77145836	C	T	0.119158	0.0294566	0.0251819	2.2e-06	0.00374341	22.3833
		rs7796250	T	C	-0.0422117	0.44597	0.0088038	1.6e-06	0.00384308	22.9816
Hyphomonas	AP	rs12367931	T	G	-0.0181956	0.400252	0.00385885	2.4e-06	0.00371729	22.2265
		rs12412019	C	G	-0.027226	0.116369	0.00593063	4.4e-06	0.00352419	21.0679
		rs147598375	G	T	-0.0648174	0.0176032	0.0143696	6.5e-06	0.00340283	20.3399
		rs2501354	G	A	0.0190459	0.393023	0.00394831	1.4e-06	0.00388969	23.2613
		rs4757381	A	G	-0.0178495	0.475302	0.00392146	5.3e-06	0.00346478	20.7115
		rs55834804	T	G	-0.0220116	0.180212	0.00496635	9.3e-06	0.00328568	19.6373
		rs602359	C	T	-0.0180825	0.368845	0.0040182	6.8e-06	0.00338694	20.2445
		rs6564144	A	G	-0.0299265	0.0921698	0.00655801	5e-06	0.00348241	20.8172
		rs75819332	T	G	-0.0747607	0.0170674	0.0145851	3e-07	0.00438979	26.2653
Johnsonella ignava	AP	rs112413950	G	T	0.0724164	0.0485138	0.0158382	4.8e-06	0.00349597	20.8986
		rs116103231	A	G	0.124259	0.0157487	0.0270272	4.3e-06	0.00353462	21.1304
		rs11858047	T	A	-0.0379715	0.218542	0.00814244	3.1e-06	0.00363623	21.7401
		rs1249277	C	G	-0.0381991	0.193199	0.00847942	6.6e-06	0.0033941	20.2875
		rs140546776	T	G	0.149219	0.0106222	0.0329558	6e-06	0.00342862	20.4946
		rs1836046	A	G	-0.0508186	0.100442	0.0113357	7.4e-06	0.00336134	20.0911
		rs189318670	T	A	0.0588475	0.0707114	0.0131869	8.1e-06	0.0033308	19.9079
		rs191143834	A	G	-0.0868924	0.0335153	0.0190002	4.8e-06	0.00349746	20.9075
		rs2082317	C	T	0.032888	0.367997	0.00705501	3.1e-06	0.0036335	21.7237
		rs2356054	T	C	-0.0407194	0.290911	0.00735472	3.1e-08	0.00511763	30.6425
		rs58371161	T	C	0.133675	0.0130226	0.0298487	7.5e-06	0.00335442	20.0495
		rs72964251	G	A	0.0329052	0.310448	0.00740632	8.9e-06	0.00330152	19.7323
		rs76611431	C	G	0.117783	0.0164435	0.026575	9.3e-06	0.00328561	19.6369
Planococcaceae	AP	rs117830300	A	G	0.0273057	0.0559032	0.00568656	1.6e-06	0.0038544	23.0495
		rs144152600	A	C	0.029354	0.0489647	0.00603075	1.1e-06	0.00396	23.6835
		rs186791515	G	A	-0.0531549	0.0172298	0.00982396	6.3e-08	0.00488891	29.2663
		rs2492380	C	T	0.0530476	0.0128184	0.0116437	5.2e-06	0.00347109	20.7493
		rs34555856	A	G	0.0311206	0.0503166	0.00600708	2.2e-07	0.00448378	26.8302
		rs35841922	C	T	0.0174511	0.124514	0.00393839	9.4e-06	0.00328402	19.6274
		rs4575107	G	A	-0.0148746	0.214924	0.00317276	2.8e-06	0.00367489	21.972
		rs55888898	G	A	0.0149037	0.213497	0.00317726	2.7e-06	0.00367882	21.9957
		rs57059434	C	T	0.028184	0.0559188	0.00576587	1e-06	0.0039936	23.8852
		rs62324492	T	A	0.0488854	0.0158382	0.0101158	1.3e-06	0.00390378	23.346
		rs75816161	C	T	0.0335234	0.0349697	0.00710127	2.3e-06	0.00372589	22.2781
		rs76485293	C	G	-0.029981	0.040658	0.00651248	4.2e-06	0.00354392	21.1862
		rs78550591	C	A	-0.0157793	0.16062	0.00355458	9e-06	0.00329603	19.6994
		rs79539842	A	G	0.0329427	0.0331985	0.00726529	5.8e-06	0.0034383	20.5526
		rs80121911	G	C	0.0653307	0.0110511	0.0125424	1.9e-07	0.00453239	27.1224
		rs80298631	T	G	0.0241943	0.0642591	0.00532089	5.4e-06	0.00345764	20.6686
		rs9836224	T	C	-0.0162078	0.318826	0.0027722	5e-09	0.0057035	34.1706
Pseudomonadales	AP	rs10506071	G	A	0.0170936	0.0934271	0.00379623	6.7e-06	0.00339089	20.2683
		rs10517521	G	A	0.0277461	0.0356962	0.00584285	2e-06	0.00376999	22.5428
		rs10740416	C	T	-0.0100259	0.444605	0.00218415	4.4e-06	0.00352351	21.0638
		rs11043089	T	C	0.0353185	0.0248739	0.00699602	4.5e-07	0.00425869	25.4775
		rs113206301	A	G	0.0277704	0.0414271	0.00546338	3.7e-07	0.00431707	25.8283
		rs114330280	G	C	0.0480846	0.0113694	0.0101875	2.4e-06	0.00372463	22.2706
		rs116054993	T	C	0.0469307	0.0109631	0.0104979	7.8e-06	0.00334258	19.9785
		rs117063358	A	C	0.0393623	0.0187215	0.00805688	1e-06	0.00398949	23.8606
		rs12868150	A	T	0.0341233	0.0231699	0.00711477	1.6e-06	0.00384533	22.9951
		rs145672964	A	T	0.03698	0.0189777	0.00802982	4.1e-06	0.00354655	21.202
		rs247973	C	T	0.0296686	0.0308946	0.00624016	2e-06	0.00377907	22.5973
		rs57845486	T	A	0.0150795	0.124077	0.00329071	4.6e-06	0.00351151	20.9918
		rs62152019	G	A	0.038539	0.0184626	0.00811623	2.1e-06	0.00376946	22.5396
		rs66683180	T	G	0.0377722	0.0176871	0.00832684	5.7e-06	0.00344123	20.5702
		rs7253601	G	A	-0.010425	0.487486	0.00224817	3.5e-06	0.00359547	21.4955
		rs72908478	A	G	0.0533596	0.0128463	0.0097247	4.1e-08	0.00502702	30.0973
		rs76831012	A	G	0.0486019	0.0118283	0.0101766	1.8e-06	0.00381302	22.8011
		rs76995266	G	A	0.0247167	0.0440929	0.00532605	3.5e-06	0.00360106	21.529
		rs7729289	T	G	0.0298236	0.0304235	0.00642146	3.4e-06	0.0036067	21.5629
		rs77614026	T	C	0.0441099	0.0135227	0.00946137	3.1e-06	0.00363421	21.7279
		rs7933931	G	A	0.0150016	0.122899	0.0033543	7.7e-06	0.00334536	19.9952
Spirochaetia	AP	rs11021135	C	T	0.085178	0.0142881	0.0171285	6.6e-07	0.0041328	24.7213
		rs11032875	G	A	0.0796825	0.0144036	0.0170868	3.1e-06	0.00363621	21.74
		rs111533722	G	A	0.0941521	0.00936235	0.0210628	7.8e-06	0.00334196	19.9748
		rs11625225	A	G	0.0897926	0.0113751	0.0191586	2.8e-06	0.00367267	21.9588
		rs117182563	C	G	0.0934462	0.0130691	0.0177942	1.5e-07	0.00460668	27.569
		rs117524344	G	A	0.0779024	0.0135455	0.0174	7.6e-06	0.00335252	20.0381
		rs117996130	G	A	0.047992	0.0420482	0.0101079	2.1e-06	0.0037688	22.5356
		rs11913729	A	G	0.0500283	0.0467148	0.00961605	2e-07	0.00452165	27.0578
		rs12505889	A	G	0.0654972	0.0195827	0.0147331	8.8e-06	0.00330557	19.7566
		rs138925568	C	T	0.122623	0.0111223	0.0193933	2.6e-10	0.00666443	39.9664
		rs140034260	T	C	0.0586322	0.029501	0.0117819	6.5e-07	0.00413873	24.7569
		rs140865211	T	C	0.0775709	0.0134794	0.0174277	8.5e-06	0.00331362	19.8049
		rs143346524	C	T	0.0863324	0.0110831	0.0192419	7.2e-06	0.00336677	20.1236
		rs149964771	G	A	0.0678659	0.0184406	0.0149684	5.8e-06	0.00343782	20.5498
		rs150197367	G	T	0.0441605	0.0425783	0.00995449	9.2e-06	0.00329173	19.6736
		rs244071	G	T	-0.024219	0.177459	0.00542302	8e-06	0.00333584	19.9381
		rs2797790	G	A	0.0187476	0.404964	0.00410139	4.9e-06	0.0034941	20.8874
		rs28571159	A	G	0.0830864	0.0119208	0.0185622	7.6e-06	0.00335096	20.0288
		rs335675	C	T	0.0654333	0.0219343	0.0138725	2.4e-06	0.0037196	22.2404
		rs35447453	A	G	0.0262772	0.166919	0.00536013	9.5e-07	0.00401685	24.0249
		rs4689674	A	G	-0.0210619	0.251529	0.00467053	6.5e-06	0.00340102	20.329
		rs4694319	G	A	0.0193148	0.362865	0.00417973	3.8e-06	0.00357073	21.3471
		rs4875609	C	T	-0.0186563	0.410932	0.00406175	4.4e-06	0.0035279	21.0901
		rs56684026	T	C	0.035225	0.0911436	0.00706195	6.1e-07	0.00415786	24.8718
		rs60736904	G	C	0.0273498	0.131663	0.00594309	4.2e-06	0.00354136	21.1708
		rs6133475	T	C	0.0197257	0.314986	0.00430263	4.5e-06	0.00351475	21.0112
		rs7125837	T	C	-0.0181208	0.474303	0.00405378	7.8e-06	0.00334201	19.9751
		rs71467913	C	T	0.0772851	0.0153612	0.0165759	3.1e-06	0.00363482	21.7316
		rs75198869	C	T	0.0318446	0.0911844	0.00705117	6.3e-06	0.00341108	20.3894
		rs77663898	G	A	0.036793	0.0651108	0.00815534	6.4e-06	0.00340402	20.347
		rs78113629	A	C	0.080893	0.01254	0.0179195	6.4e-06	0.00340811	20.3716
		rs78829186	A	G	0.0515843	0.042099	0.0101468	3.7e-07	0.00431841	25.8363
		rs79050608	A	T	0.0553093	0.0274447	0.0123753	7.8e-06	0.00334086	19.9682
		rs79144704	C	T	0.0698662	0.0204408	0.0143672	1.2e-06	0.00395272	23.6398
		rs7948835	A	T	0.028963	0.117647	0.00631038	4.4e-06	0.00352265	21.0586
		rs80100580	A	G	0.0683394	0.017755	0.0153054	8e-06	0.00333449	19.93
		rs80295366	T	C	0.0935028	0.0104996	0.0198372	2.4e-06	0.00371449	22.2097
		rs803412	T	C	0.0232672	0.185239	0.00520341	7.8e-06	0.00334414	19.9879
Treponema D	AP	rs10019861	A	G	0.098504	0.0119987	0.0207844	2.1e-06	0.00375513	22.4537
		rs10216140	A	G	0.0270493	0.198434	0.00581083	3.2e-06	0.00362315	21.6616
		rs111683933	C	T	0.0774816	0.0223454	0.015051	2.6e-07	0.00442757	26.4924
		rs112204525	A	T	0.0580341	0.0385784	0.0118544	9.8e-07	0.00400581	23.9586
		rs113210920	A	C	0.0972286	0.0123061	0.0204923	2.1e-06	0.00376353	22.5041
		rs113670015	C	G	0.0866281	0.014483	0.0188934	4.5e-06	0.00351556	21.0161
		rs115341694	C	T	0.0712467	0.0235354	0.0148966	1.7e-06	0.003824	22.867
		rs115529572	T	G	0.0662564	0.0241339	0.0147379	6.9e-06	0.00338019	20.2041
		rs116345864	G	A	0.0886754	0.0138539	0.019261	4.1e-06	0.00354432	21.1886
		rs116925001	T	G	0.0788191	0.0170378	0.0174361	6.2e-06	0.00341747	20.4277
		rs117162506	A	G	0.109589	0.0106741	0.0220376	6.6e-07	0.0041327	24.7206
		rs117330838	C	G	0.042956	0.0655796	0.0094957	6.1e-06	0.00342241	20.4573
		rs117350006	T	C	0.0848645	0.0203601	0.0160368	1.2e-07	0.00467743	27.9944
		rs117652333	A	G	0.0854683	0.0143291	0.0192499	9e-06	0.0032972	19.7064
		rs118028334	A	G	0.0989178	0.013966	0.0193547	3.2e-07	0.00436418	26.1114
		rs118052927	A	G	0.0818505	0.0235284	0.0148172	3.3e-08	0.0050947	30.5045
		rs118072766	T	A	0.046657	0.0527248	0.0101534	4.3e-06	0.00353103	21.1089
		rs12195579	T	C	0.0648457	0.0261559	0.0143805	6.5e-06	0.00340065	20.3268
		rs13227680	G	C	0.0218255	0.342689	0.00489262	8.2e-06	0.00332831	19.893
		rs13260121	C	G	0.0415897	0.0630351	0.00925425	7e-06	0.0033779	20.1903
		rs138054476	T	A	0.0951818	0.0178692	0.0171078	2.6e-08	0.00516768	30.9438
		rs138663731	C	T	0.065083	0.0315763	0.0131118	6.9e-07	0.00411761	24.63
		rs138712433	G	A	0.0588127	0.034355	0.0124202	2.2e-06	0.0037487	22.415
		rs138925568	C	T	0.103604	0.0111223	0.0217861	2e-06	0.00378073	22.6073
		rs139962174	A	G	0.0840612	0.0143339	0.0189142	8.8e-06	0.00330373	19.7456
		rs142074010	G	A	0.0641259	0.0269088	0.0140265	4.8e-06	0.00349522	20.894
		rs142986394	C	T	0.0363153	0.0858253	0.00799509	5.6e-06	0.00345031	20.6247
		rs143346524	C	T	0.121854	0.0110831	0.0216167	1.7e-08	0.00530417	31.7654
		rs143498585	G	A	0.065126	0.0300118	0.0132669	9.2e-07	0.00402758	24.0893
		rs144195574	T	C	0.0796665	0.0183842	0.0169293	2.5e-06	0.00370245	22.1375
		rs148013217	G	A	0.0999282	0.01059	0.021929	5.2e-06	0.0034726	20.7583
		rs149614318	T	C	0.099499	0.0152181	0.0184962	7.5e-08	0.00483276	28.9285
		rs149735339	A	T	0.0615698	0.0302746	0.013248	3.4e-06	0.00361152	21.5918
		rs17249982	T	C	0.0246197	0.248234	0.00524177	2.6e-06	0.00368834	22.0528
		rs17753046	T	C	0.0553682	0.0403185	0.0114405	1.3e-06	0.0039152	23.4145
		rs180953061	A	G	0.106508	0.0123436	0.020722	2.7e-07	0.00441374	26.4092
		rs2111145	T	C	0.109994	0.0131137	0.0199558	3.5e-08	0.00507245	30.3706
		rs2205611	T	G	0.0759586	0.0296888	0.0134294	1.5e-08	0.00534001	31.9812
		rs2429555	C	G	0.0327168	0.135415	0.00664056	8.4e-07	0.00405689	24.2653
		rs2629135	C	T	0.0583732	0.0340526	0.0125485	3.3e-06	0.00361823	21.632
		rs265022	A	G	0.0920514	0.016036	0.01802	3.3e-07	0.00435994	26.0859
		rs2815299	G	T	0.100522	0.0127297	0.0203857	8.2e-07	0.00406377	24.3067
		rs34105118	G	A	0.0735984	0.0300389	0.0132164	2.6e-08	0.00517706	31.0002
		rs34253559	C	T	0.121507	0.0113522	0.0212427	1.1e-08	0.00546049	32.7067
		rs34322877	G	A	0.0836712	0.0315505	0.0127854	6e-11	0.00713575	42.8132
		rs34798853	T	C	0.0623516	0.0372859	0.0119483	1.8e-07	0.00454914	27.2231
		rs35133848	A	G	0.0806006	0.0174987	0.0173494	3.4e-06	0.00360881	21.5755
		rs3744886	T	G	0.0406965	0.0864438	0.00805337	4.3e-07	0.00426706	25.5278
		rs41266439	T	C	0.0694639	0.0228405	0.0155429	7.9e-06	0.00334062	19.9668
		rs501626	C	T	0.0288745	0.143964	0.00642071	6.9e-06	0.00338235	20.217
		rs516991	G	T	0.0406172	0.0790144	0.00836554	1.2e-06	0.00394043	23.566
		rs55813323	G	A	0.0541379	0.0369342	0.0120615	7.2e-06	0.00336947	20.1398
		rs55824919	T	C	0.0563731	0.0524214	0.010244	3.7e-08	0.00505627	30.2732
		rs55972629	A	G	0.0973	0.0134132	0.0197509	8.4e-07	0.00405614	24.2609
		rs56029553	C	T	0.0942107	0.0136112	0.0196954	1.7e-06	0.00382501	22.8731
		rs56400100	G	A	0.086627	0.0186908	0.0166575	2e-07	0.00451801	27.0359
		rs61861290	A	G	0.113699	0.00982038	0.0230623	8.2e-07	0.00406225	24.2975
		rs61995932	A	G	0.107573	0.0159037	0.0180945	2.8e-09	0.00589619	35.3319
		rs72658326	A	G	0.0956797	0.0134155	0.0196616	1.1e-06	0.00395828	23.6732
		rs72735963	G	A	0.0540334	0.0397079	0.0115357	2.8e-06	0.00366832	21.9326
		rs72768718	C	T	0.10429	0.0122218	0.0205666	4e-07	0.00429652	25.7048
		rs75217108	G	A	0.0986036	0.0110868	0.0216177	5.1e-06	0.0034792	20.798
		rs75255697	A	G	0.0474166	0.0517271	0.0102579	3.8e-06	0.00357286	21.3598
		rs75257679	A	G	0.0504444	0.04695	0.0107663	2.8e-06	0.00367048	21.9456
		rs75749065	A	G	0.0372654	0.089625	0.00810593	4.3e-06	0.00353423	21.1281
		rs75886626	A	C	0.0694783	0.022281	0.015302	5.6e-06	0.00344769	20.609
		rs76219216	C	G	0.0862564	0.0192793	0.0165916	2e-07	0.0045151	27.0184
		rs76289939	A	T	0.0745514	0.0236247	0.0150924	7.8e-07	0.004078	24.3921
		rs76325960	A	G	0.0840807	0.0147979	0.0186583	6.6e-06	0.00339623	20.3003
		rs76342087	A	T	0.101913	0.0172327	0.0174205	4.9e-09	0.00571054	34.2131
		rs76439942	A	G	0.0724143	0.0201511	0.0162213	8e-06	0.00333314	19.9219
		rs76542371	T	G	0.0635589	0.0263954	0.0140131	5.7e-06	0.00344044	20.5655
		rs76732640	T	G	0.0977946	0.0108806	0.0220143	8.9e-06	0.00330074	19.7276
		rs76911842	G	C	0.129707	0.0102988	0.0225307	8.6e-09	0.00553089	33.1308
		rs76960347	A	G	0.130091	0.0108403	0.0217526	2.2e-09	0.00596623	35.7541
		rs77053035	A	G	0.0986701	0.0137298	0.0193982	3.6e-07	0.00432308	25.8644
		rs7737407	T	C	0.0323968	0.112644	0.00729507	9e-06	0.00329866	19.7151
		rs77563991	T	C	0.0767186	0.020179	0.0162515	2.4e-06	0.0037258	22.2776
		rs77577788	G	A	0.0854103	0.0145812	0.0189263	6.4e-06	0.00340592	20.3584
		rs77593289	G	C	0.0579892	0.0321124	0.0129443	7.5e-06	0.00335663	20.0628
		rs78107752	C	G	0.0740649	0.0222449	0.0153716	1.4e-06	0.00388083	23.2082
		rs78112817	G	C	0.0884022	0.0160639	0.0180122	9.2e-07	0.00402594	24.0795
		rs78336224	T	C	0.0991868	0.0124537	0.0201123	8.2e-07	0.00406483	24.313
		rs78492870	A	G	0.11303	0.0101527	0.0226707	6.2e-07	0.00415409	24.8492
		rs78909375	T	C	0.0957016	0.0131247	0.0199643	1.6e-06	0.00384136	22.9712
		rs80003954	A	C	0.0729057	0.0210818	0.0158149	4e-06	0.00355362	21.2444
		rs80068648	G	C	0.0991497	0.013034	0.0200338	7.5e-07	0.00409356	24.4856
		rs9815913	T	C	0.0437634	0.0563511	0.00990365	9.9e-06	0.00326616	19.5203
