# Supplementary material for: Role of CD38 in mediating the effect of Bacillus on acute pancreatitis: a study of mediated Mendelian randomization
Source: Front Immunol. 2024 Nov 15;15:1452743. doi: 10.3389/fimmu.2024.1452743 (PMC11604618; doi:10.3389/fimmu.2024.1452743)
Supplement: Supplementary file 7 [file Table5.xlsx]

## Sheet: risk
Table S5.The causal effects of immune cell traits on AP
Abbreviation: number of single-nucleotide polymorphism (nsnp); odds ratio (OR); confidence intervals (CI).
Exposure	Outcome	nsnp	Methods	OR	95%CI	P
CD19 on IgD+ CD38br	AP	18	MR Egger	1.099	0.871~1.388	0.438
			Weighted median	1.121	0.950~1.324	0.177
			Inverse variance weighted	1.148	1.003~1.315	0.045
			Simple mode	1.078	0.813~1.429	0.609
			Weighted mode	1.078	0.839~1.385	0.565
IgD+ CD24+ AC	AP	23	MR Egger	1.026	0.826~1.275	0.817
			Weighted median	1.109	0.932~1.319	0.246
			Inverse variance weighted	1.144	1.004~1.303	0.044
			Simple mode	1.03	0.780~1.360	0.838
			Weighted mode	1.091	0.933~1.277	0.287
CD4 on CD39+ CD4+	AP	26	MR Egger	1.163	1.027~1.316	0.025
			Weighted median	1.169	1.049~1.303	0.004
			Inverse variance weighted	1.139	1.059~1.225	0.0004
			Simple mode	1.136	0.937~1.377	0.205
			Weighted mode	1.15	1.029~1.285	0.021
IgD on unsw mem	AP	17	MR Egger	1.078	0.880~1.322	0.479
			Weighted median	1.125	0.964~1.312	0.134
			Inverse variance weighted	1.134	1.003~1.281	0.044
			Simple mode	1.15	0.903~1.464	0.274
			Weighted mode	1.129	0.959~1.328	0.165
CD20- AC	AP	23	MR Egger	1.203	1.023~1.414	0.036
			Weighted median	1.184	1.015~1.381	0.032
			Inverse variance weighted	1.127	1.018~1.247	0.021
			Simple mode	1.177	0.897~1.545	0.252
			Weighted mode	1.194	1.016~1.403	0.042
CD25++ CD8br %CD8br	AP	21	MR Egger	1.046	0.879~1.246	0.616
			Weighted median	1.128	0.969~1.312	0.121
			Inverse variance weighted	1.124	1.014~1.246	0.026
			Simple mode	1.076	0.824~1.405	0.595
			Weighted mode	1.137	0.917~1.411	0.256
CD8br NKT %T cell	AP	26	MR Egger	1.076	0.908~1.275	0.406
			Weighted median	1.068	0.929~1.229	0.353
			Inverse variance weighted	1.111	1.007~1.227	0.036
			Simple mode	1.111	0.881~1.400	0.382
			Weighted mode	1.054	0.866~1.283	0.601
CM CD8br AC	AP	26	MR Egger	1.148	0.987~1.335	0.087
			Weighted median	1.123	0.972~1.298	0.114
			Inverse variance weighted	1.11	1.010~1.221	0.031
			Simple mode	1.231	0.953~1.589	0.124
			Weighted mode	1.179	0.997~1.393	0.065
Naive CD4+ AC	AP	26	MR Egger	1.055	0.888~1.253	0.549
			Weighted median	1.021	0.888~1.174	0.773
			Inverse variance weighted	1.11	1.008~1.221	0.033
			Simple mode	1.017	0.811~1.276	0.882
			Weighted mode	1.013	0.861~1.193	0.874
CD127 on CD28+ CD45RA- CD8br	AP	17	MR Egger	1.107	0.998~1.228	0.074
			Weighted median	1.132	1.017~1.260	0.024
			Inverse variance weighted	1.107	1.026~1.195	0.009
			Simple mode	1.132	0.959~1.337	0.163
			Weighted mode	1.122	1.017~1.238	0.036
CD38 on naive-mature B cell	AP	25	MR Egger	1.166	1.022~1.330	0.032
			Weighted median	1.075	0.934~1.238	0.315
			Inverse variance weighted	1.102	1.011~1.201	0.027
			Simple mode	1.229	0.994~1.519	0.068
			Weighted mode	1.127	0.980~1.296	0.108
Myeloid DC AC	AP	20	MR Egger	1.142	1.047~1.244	0.007
			Weighted median	1.157	1.053~1.271	0.002
			Inverse variance weighted	1.098	1.029~1.172	0.004
			Simple mode	1.117	0.943~1.325	0.216
			Weighted mode	1.133	1.035~1.240	0.014
EM DN (CD4-CD8-) %T	AP	23	MR Egger	1.135	1.002~1.286	0.06
			Weighted median	1.13	1.001~1.275	0.048
			Inverse variance weighted	1.088	1.001~1.183	0.047
			Simple mode	1.147	0.952~1.383	0.162
			Weighted mode	1.122	0.995~1.266	0.074
CD19 on CD24+ CD27+	AP	29	MR Egger	1.091	0.990~1.203	0.091
			Weighted median	1.071	0.954~1.203	0.245
			Inverse variance weighted	1.082	1.008~1.161	0.029
			Simple mode	1.092	0.914~1.305	0.339
			Weighted mode	1.067	0.972~1.172	0.181
CD20 on unsw mem	AP	22	MR Egger	1.034	0.933~1.147	0.533
			Weighted median	1.037	0.928~1.158	0.525
			Inverse variance weighted	1.079	1.000~1.165	0.049
			Simple mode	1.325	1.106~1.587	0.006
			Weighted mode	1.041	0.943~1.149	0.431
CD28 on CD39+ CD4+	AP	16	MR Egger	1.077	0.979~1.184	0.149
			Weighted median	1.058	0.964~1.160	0.234
			Inverse variance weighted	1.078	1.012~1.147	0.019
			Simple mode	1.052	0.915~1.209	0.489
			Weighted mode	1.074	0.990~1.166	0.107
CD24+ CD27+ %lymphocyte	AP	24	MR Egger	1.039	0.966~1.118	0.31
			Weighted median	1.063	0.971~1.164	0.184
			Inverse variance weighted	1.071	1.008~1.139	0.027
			Simple mode	1.052	0.896~1.234	0.543
			Weighted mode	1.048	0.974~1.128	0.223
CD38 on IgD- CD38dim	AP	18	MR Egger	1.086	1.013~1.165	0.034
			Weighted median	1.065	0.981~1.157	0.134
			Inverse variance weighted	1.068	1.007~1.132	0.028
			Simple mode	1.13	0.980~1.304	0.111
			Weighted mode	1.069	0.993~1.149	0.093
CD45RA- CD28- CD8br %CD8br	AP	46	MR Egger	1.003	1.001~1.005	0.013
			Weighted median	1.003	1.000~1.006	0.034
			Inverse variance weighted	1.003	1.001~1.004	0.008
			Simple mode	0.998	0.994~1.003	0.514
			Weighted mode	1.003	1.001~1.005	0.013

## Sheet: protect
Table S5.The causal effects of immune cell traits on AP
Abbreviation: number of single-nucleotide polymorphism (nsnp); odds ratio (OR); confidence intervals (CI).
Exposure	Outcome	nsnp	Methods	OR	95%CI	P
CD38 on IgD- CD38br	AP	14	MR Egger	0.951	0.905~0.999	0.069
			Weighted median	0.963	0.909~1.020	0.195
			Inverse variance weighted	0.951	0.910~0.993	0.022
			Simple mode	0.889	0.790~1.002	0.076
			Weighted mode	0.968	0.922~1.017	0.218
SSC-A on NKT	AP	19	MR Egger	0.944	0.876~1.017	0.148
			Weighted median	0.945	0.868~1.028	0.187
			Inverse variance weighted	0.933	0.877~0.992	0.027
			Simple mode	0.945	0.823~1.086	0.437
			Weighted mode	0.943	0.872~1.020	0.16
CD11b on CD33dim HLA DR-	AP	23	MR Egger	0.929	0.809~1.067	0.31
			Weighted median	0.936	0.842~1.039	0.213
			Inverse variance weighted	0.929	0.866~0.997	0.041
			Simple mode	0.899	0.755~1.070	0.245
			Weighted mode	0.951	0.822~1.100	0.507
CD45 on B cell	AP	17	MR Egger	0.946	0.859~1.041	0.275
			Weighted median	0.911	0.816~1.017	0.097
			Inverse variance weighted	0.915	0.850~0.984	0.017
			Simple mode	0.94	0.789~1.119	0.496
			Weighted mode	0.929	0.839~1.028	0.172
CD127 on granulocyte	AP	27	MR Egger	0.927	0.773~1.113	0.425
			Weighted median	0.918	0.798~1.056	0.23
			Inverse variance weighted	0.907	0.826~0.996	0.041
			Simple mode	0.916	0.706~1.190	0.517
			Weighted mode	0.942	0.759~1.169	0.593
CD45 on CD66b++ myelod cell	AP	16	MR Egger	0.863	0.748~0.996	0.064
			Weighted median	0.9	0.800~1.013	0.081
			Inverse variance weighted	0.896	0.820~0.978	0.014
			Simple mode	0.925	0.779~1.099	0.39
			Weighted mode	0.908	0.802~1.028	0.149
CD8br %T cell	AP	22	MR Egger	0.887	0.759~1.037	0.148
			Weighted median	0.864	0.759~0.983	0.026
			Inverse variance weighted	0.891	0.813~0.976	0.013
			Simple mode	0.899	0.729~1.110	0.335
			Weighted mode	0.856	0.744~0.986	0.043
CD45 on T cell	AP	14	MR Egger	0.902	0.822~0.989	0.049
			Weighted median	0.871	0.784~0.967	0.009
			Inverse variance weighted	0.887	0.824~0.954	0.001
			Simple mode	0.888	0.759~1.038	0.16
			Weighted mode	0.873	0.794~0.960	0.0146
CD11c+ monocyte %monocyte	AP	20	MR Egger	0.796	0.660~0.959	0.028
			Weighted median	0.892	0.772~1.031	0.122
			Inverse variance weighted	0.861	0.781~0.950	0.002
			Simple mode	0.883	0.696~1.121	0.321
			Weighted mode	0.901	0.757~1.072	0.253
