# Supplementary material for: Role of CD38 in mediating the effect of Bacillus on acute pancreatitis: a study of mediated Mendelian randomization
Source: Front Immunol. 2024 Nov 15;15:1452743. doi: 10.3389/fimmu.2024.1452743 (PMC11604618; doi:10.3389/fimmu.2024.1452743)
Supplement: Supplementary file 8 [file Table6.xlsx]

## Sheet: Sheet1
Table S6. The characteristics of 628 SNPs analyzing the causal effects of the 26 immune cell traits on AP
Abbreviation: single-nucleotide polymorphism (SNP); effect allele (EA), other allele (OA), effect sizes (β), effect allele frequency (EAF), standard error (SE).
Exposure	Outcome	SNPs	EA	OA	β.exposure	EAF.exposure	SE.exposure	pval.exposure	R2	F
IgD+ CD24+ AC	AP	rs10513789	G	T	0.1323	0.2261	0.0295	7.519e-06	0.00547125	20.1019
		rs10749417	T	A	-0.1304	0.2247	0.02887	6.46606e-06	0.00554931	20.3903
		rs10942726	G	A	0.1176	0.3155	0.02628	7.85507e-06	0.00544735	20.0136
		rs11047113	C	A	-0.1831	0.1027	0.04029	5.67296e-06	0.00561732	20.6417
		rs11653761	T	G	-0.125	0.592	0.02429	2.83302e-07	0.00719158	26.4684
		rs12595433	A	G	-0.1118	0.4579	0.02462	5.79696e-06	0.00560865	20.6096
		rs12874404	G	A	0.1963	0.3256	0.02601	5.61824e-14	0.0153405	56.9275
		rs13132141	A	G	-0.1191	0.6385	0.02557	3.304e-06	0.00589911	21.6833
		rs139981802	C	T	0.3005	0.0418	0.05978	5.22998e-07	0.00686404	25.2545
		rs144607178	T	C	0.2175	0.0636	0.0491	9.7089e-06	0.00533857	19.6118
		rs145371905	T	G	0.4292	0.0194	0.08767	1.02101e-06	0.00651289	23.9541
		rs147556975	T	C	-0.3012	0.039	0.06251	1.508e-06	0.00631038	23.2046
		rs183466766	A	G	0.3121	0.0402	0.06005	2.14299e-07	0.00733429	26.9975
		rs4702913	C	A	0.197	0.9123	0.04215	3.07999e-06	0.00593942	21.8323
		rs557577736	G	A	1.819	0.001	0.3815	1.91898e-06	0.00617985	22.7216
		rs7254039	A	G	-0.2566	0.0435	0.05765	8.81089e-06	0.00538966	19.8005
		rs73192651	T	C	0.4428	0.02	0.08724	4.05005e-07	0.00699726	25.7482
		rs7586359	G	T	-0.1868	0.8907	0.03837	1.16899e-06	0.00644106	23.6882
		rs77762131	C	G	0.291	0.045	0.05685	3.22404e-07	0.0071157	26.1871
		rs8014978	C	T	-0.1136	0.5737	0.02446	3.565e-06	0.0058652	21.5579
		rs880312	A	G	-0.1821	0.1034	0.03971	4.67897e-06	0.00571904	21.0176
		rs9314892	G	A	-0.1608	0.8553	0.03478	3.926e-06	0.00581266	21.3636
		rs9614226	G	T	-0.4122	0.9792	0.08546	1.46501e-06	0.00632309	23.2516
CD20- AC	AP	rs111761453	T	G	0.249	0.0524	0.05482	5.77006e-06	0.00560987	20.6197
		rs116699251	A	G	-0.2732	0.0446	0.05861	3.24399e-06	0.00590636	21.716
		rs12146943	A	G	-0.1127	0.3704	0.02495	6.50594e-06	0.00554837	20.3924
		rs16936840	T	C	0.1881	0.102	0.04049	3.49897e-06	0.0058668	21.5697
		rs2102662	A	G	0.1274	0.7447	0.02877	9.77507e-06	0.00533349	19.5984
		rs2212443	G	T	-0.1412	0.8048	0.03117	6.07799e-06	0.00558008	20.5096
		rs252298	A	G	0.1091	0.5643	0.02419	6.60998e-06	0.00553151	20.3301
		rs2637364	C	T	-0.1164	0.6221	0.02513	3.75301e-06	0.00583251	21.4429
		rs34625183	T	C	-0.1694	0.1154	0.03789	8.03397e-06	0.00543607	19.9774
		rs38182	T	C	-0.1541	0.1693	0.03305	3.21203e-06	0.00590967	21.7283
		rs41494	T	A	1.728	0.999	0.3819	6.26397e-06	0.00556722	20.4621
		rs56736306	G	C	-0.1465	0.1719	0.03231	5.91602e-06	0.00559038	20.5477
		rs57641238	C	G	-0.1546	0.2252	0.02937	1.47999e-07	0.00751983	27.6932
		rs6008703	C	G	-0.1147	0.3131	0.02589	9.67409e-06	0.00533842	19.6167
		rs6029245	C	T	0.3071	0.0358	0.06585	3.23102e-06	0.00591218	21.7375
		rs6052993	G	C	-0.1123	0.4371	0.0246	5.17095e-06	0.00566626	20.8282
		rs6482467	G	A	-0.1128	0.3646	0.02546	9.72098e-06	0.0053389	19.6184
		rs6586822	C	T	-0.1182	0.6508	0.02568	4.34901e-06	0.00575985	21.1742
		rs6712095	T	G	0.3592	0.0246	0.07943	6.32499e-06	0.00556105	20.4393
		rs71431666	C	G	-0.1932	0.0946	0.04158	3.49398e-06	0.005869	21.5778
		rs74786971	C	G	0.2348	0.0645	0.04935	2.031e-06	0.00615201	22.6248
		rs77553819	C	G	-0.1249	0.2863	0.0269	3.51901e-06	0.00586061	21.5468
		rs7773849	G	A	1.508	0.0018	0.2808	8.31209e-08	0.00782478	28.8251
		rs9273241	T	C	0.177	0.5975	0.03455	3.17001e-07	0.00712557	26.2309
CD24+ CD27+ %lymphocyte	AP	rs112542522	A	G	0.6143	0.0082	0.1326	3.72804e-06	0.00583614	21.4504
		rs112782756	G	A	2.99	0.0003	0.6726	8.99104e-06	0.00537627	19.7511
		rs11657759	C	A	-0.1352	0.4903	0.02397	1.80701e-08	0.00862677	31.7965
		rs12636848	G	T	0.1237	0.3031	0.02646	3.02601e-06	0.00594244	21.8435
		rs12829274	G	A	-0.2708	0.0618	0.05111	1.24099e-07	0.00762004	28.0574
		rs12874404	G	A	0.2114	0.3256	0.02614	8.08537e-16	0.0175749	65.3674
		rs1332199	C	T	-0.1323	0.7592	0.02906	5.47797e-06	0.00563725	20.7153
		rs144440894	A	G	-0.1445	0.1885	0.03179	5.68002e-06	0.00561954	20.6499
		rs144625305	T	C	0.6284	0.0086	0.1342	2.94999e-06	0.00596162	21.9144
		rs1519524	A	T	0.1322	0.2246	0.02942	7.22504e-06	0.00549262	20.1809
		rs17708396	A	C	2.517	0.0005	0.5195	1.31899e-06	0.00637984	23.4616
		rs35057381	C	T	0.1315	0.2211	0.02938	7.91808e-06	0.00544965	20.0221
		rs4076316	A	T	-0.1287	0.3005	0.027	1.95799e-06	0.00617636	22.7087
		rs4689417	A	C	-0.1241	0.2961	0.02671	3.50598e-06	0.00586993	21.5754
		rs4763704	A	G	0.3787	0.9772	0.08058	2.69699e-06	0.00600501	22.0749
		rs557577736	G	A	1.814	0.001	0.3838	2.37099e-06	0.00607313	22.3268
		rs6486433	G	T	-0.1102	0.5003	0.02464	7.93999e-06	0.00544134	19.9914
		rs6997704	G	A	0.1127	0.4707	0.02386	2.41102e-06	0.00606539	22.2982
		rs7254039	A	G	-0.2739	0.0435	0.05798	2.398e-06	0.00606706	22.3044
		rs73192651	T	C	0.5056	0.02	0.08768	8.74601e-09	0.00901311	33.2334
		rs74505387	C	T	-0.1838	0.1057	0.03954	3.47896e-06	0.0058756	21.5963
		rs75766272	T	C	-0.4263	0.0201	0.08511	5.73099e-07	0.00681543	25.0745
		rs76720471	T	C	1.557	0.0011	0.3419	5.46399e-06	0.00564048	20.7272
		rs77762131	C	G	0.3074	0.045	0.05717	8.06102e-08	0.00784593	28.8957
		rs9578529	G	A	-0.1323	0.2676	0.02804	2.48502e-06	0.00605231	22.2498
CD11c+ monocyte %monocyte	AP	rs10227905	G	T	0.1214	0.3971	0.0271	7.70602e-06	0.00655152	20.0546
		rs115058278	A	T	0.4772	0.0168	0.1021	3.10699e-06	0.00712756	21.8305
		rs11610005	G	C	-0.124	0.4358	0.02698	4.532e-06	0.00689371	21.1093
		rs11766273	A	G	0.591	0.0115	0.1283	4.23399e-06	0.00692471	21.2049
		rs117909439	T	C	-0.6761	0.0089	0.1414	1.81201e-06	0.00745711	22.8474
		rs11921245	C	T	0.1661	0.1456	0.03726	8.53395e-06	0.00648821	19.8595
		rs13186506	T	A	-0.1934	0.104	0.04296	6.99697e-06	0.00661606	20.2534
		rs13241407	G	A	-0.28	0.0483	0.06121	4.94698e-06	0.00682957	20.9115
		rs1381984	A	G	-0.1569	0.1661	0.0349	7.19598e-06	0.00659809	20.1981
		rs16952634	A	G	-0.1936	0.1032	0.04368	9.61789e-06	0.00641429	19.6318
		rs17689291	C	G	-0.575	0.0107	0.1295	9.29694e-06	0.00643709	19.702
		rs35149557	C	T	0.1579	0.198	0.03301	1.79602e-06	0.00746308	22.8659
		rs35237330	A	G	-0.2147	0.0971	0.04484	1.76901e-06	0.00747775	22.9112
		rs4922033	T	C	0.1211	0.3899	0.02694	7.22404e-06	0.00659655	20.1933
		rs57566659	C	G	0.3158	0.0462	0.06253	4.66702e-07	0.00831228	25.4895
		rs62002392	G	A	0.1924	0.1119	0.04225	5.50605e-06	0.0067687	20.7239
		rs703009	T	C	-0.1616	0.1687	0.03583	6.72992e-06	0.00664039	20.3284
		rs73073066	T	C	0.4148	0.023	0.08775	2.377e-06	0.0072896	22.3305
		rs74610143	T	C	0.6366	0.0125	0.1245	3.36597e-07	0.00851877	26.1282
		rs76968110	A	G	-0.4763	0.0189	0.0957	6.82402e-07	0.00807448	24.7544
		rs8065103	G	A	0.1465	0.7212	0.02963	8.10793e-07	0.00796957	24.4302
Myeloid DC AC	AP	rs10746769	C	T	-0.1438	0.8078	0.03219	8.21391e-06	0.00585746	19.9443
		rs10763776	A	T	-0.1158	0.428	0.02585	7.76104e-06	0.00589	20.0558
		rs115389169	T	C	-0.5608	0.0118	0.1242	6.54305e-06	0.00598344	20.3759
		rs115805162	T	C	-0.2265	0.2083	0.03229	2.75296e-12	0.0143193	49.1749
		rs138949944	T	C	-1.325	0.0018	0.2906	5.28701e-06	0.00610053	20.7771
		rs141320646	A	G	0.8749	0.005	0.1843	2.14501e-06	0.00660954	22.5221
		rs142472859	C	T	0.7935	0.0061	0.1634	1.25401e-06	0.00691451	23.5686
		rs147678401	A	G	0.319	0.0437	0.06262	3.69199e-07	0.0076037	25.9357
		rs147711004	A	G	-1.922	0.0009	0.4296	7.94493e-06	0.00587495	20.0042
		rs1664690	T	A	0.1978	0.9117	0.04469	9.85099e-06	0.00575058	19.5783
		rs16938204	T	C	0.1297	0.2938	0.02755	2.60898e-06	0.00650113	22.1503
		rs17017403	C	T	-0.2007	0.0977	0.04301	3.18002e-06	0.00638789	21.762
		rs17036497	T	C	-0.4793	0.0136	0.1065	6.98393e-06	0.00594444	20.2423
		rs17711429	G	A	0.3915	0.0214	0.08829	9.54707e-06	0.0057718	19.651
		rs206131	T	C	-0.1238	0.3106	0.02757	7.34294e-06	0.005918	20.1517
		rs4681269	G	A	-0.1157	0.4244	0.02587	7.97003e-06	0.00587086	19.9902
		rs569911	C	T	0.1529	0.4349	0.02614	5.432e-09	0.0100005	34.1938
		rs71632979	G	A	0.6546	0.2449	0.02797	2.29087e-112	0.139204	547.407
		rs72794768	A	C	0.5531	0.012	0.1168	2.27002e-06	0.00657719	22.4112
		rs76168011	G	C	-0.8214	0.0049	0.1815	6.25101e-06	0.00601067	20.4691
		rs79275634	A	G	0.574	0.0106	0.1265	5.90704e-06	0.00604221	20.5772
Naive CD4+ AC	AP	rs113039817	T	C	-0.4664	0.014	0.1018	4.75697e-06	0.00614476	20.9781
		rs113148171	T	G	0.251	0.0457	0.0555	6.32805e-06	0.00598843	20.4412
		rs12607959	G	C	-0.3213	0.0337	0.06601	1.184e-06	0.00693014	23.6781
		rs12916593	A	G	0.1158	0.295	0.02581	7.47997e-06	0.00589432	20.118
		rs139014478	T	G	0.7369	0.0053	0.1664	9.75102e-06	0.0057434	19.5999
		rs143021470	G	C	1.462	0.001	0.329	9.04899e-06	0.00578288	19.7354
		rs151100670	G	A	-0.235	0.0524	0.05236	7.41105e-06	0.00589831	20.1317
		rs17205612	T	C	-0.1878	0.4189	0.03653	2.87601e-07	0.00772475	26.4141
		rs186690287	C	T	0.5648	0.0088	0.1256	7.12902e-06	0.00592095	20.2094
		rs3129891	A	G	-0.2185	0.2239	0.03362	9.33039e-11	0.0122885	42.2135
		rs3184504	C	T	-0.1176	0.5292	0.02606	6.61607e-06	0.00596251	20.3521
		rs4282192	G	T	0.1278	0.785	0.02834	6.67406e-06	0.00595427	20.3239
		rs55996464	A	G	0.2105	0.0891	0.04137	3.79997e-07	0.00756823	25.8748
		rs71501086	C	T	-0.306	0.0321	0.06912	9.82811e-06	0.00573979	19.5875
		rs72776301	T	G	0.2011	0.082	0.04309	3.18002e-06	0.00637462	21.7678
		rs75139198	T	G	0.1204	0.2483	0.02701	8.60895e-06	0.00581875	19.8586
		rs75958070	C	G	-0.1717	0.1214	0.03648	2.62597e-06	0.00648286	22.1399
		rs7704364	A	G	0.1144	0.2875	0.02555	7.74694e-06	0.00587048	20.0362
		rs77253141	C	T	0.2896	0.0368	0.06415	6.561e-06	0.00596712	20.368
		rs78280695	C	A	0.2122	0.0811	0.04331	1.00501e-06	0.00702125	23.9916
		rs78628680	G	A	0.3446	0.0256	0.07579	5.659e-06	0.00605244	20.661
		rs78897171	A	G	-1.11	0.0024	0.2425	4.87203e-06	0.00613353	20.9395
		rs79538978	C	T	0.3114	0.0358	0.06331	9.12893e-07	0.00707569	24.1789
		rs9271772	A	G	0.2514	0.7751	0.03424	2.6212e-13	0.0156308	53.8775
		rs980169	G	A	0.1126	0.6707	0.02532	8.93203e-06	0.00579145	19.7648
		rs9998896	A	G	0.182	0.0946	0.03954	4.33002e-06	0.00620194	21.1745
CM CD8br AC	AP	rs113435341	G	A	-1.226	0.0032	0.2117	7.48704e-09	0.00978206	33.5184
		rs116293582	C	T	-0.1856	0.0918	0.04155	8.18408e-06	0.00584291	19.9415
		rs117534688	T	C	0.2465	0.0482	0.05473	6.89303e-06	0.00593958	20.2734
		rs118038203	T	C	0.2903	0.0361	0.06439	6.74295e-06	0.00595148	20.3143
		rs12149562	C	T	-0.1945	0.09	0.04148	2.848e-06	0.00643455	21.9738
		rs13290078	A	G	-0.1712	0.1124	0.03804	7.00003e-06	0.00593067	20.2428
		rs138265071	C	A	1.095	0.0024	0.2333	2.776e-06	0.00644689	22.0162
		rs142789041	G	A	0.4974	0.0127	0.1099	6.19598e-06	0.00599741	20.472
		rs149060712	G	A	0.361	0.0259	0.07686	2.74998e-06	0.00645596	22.0474
		rs3179285	T	G	0.2259	0.0601	0.05102	9.82404e-06	0.00574131	19.5928
		rs4565951	T	C	0.2214	0.0651	0.04873	5.73997e-06	0.00604352	20.6303
		rs57031530	T	C	0.1417	0.1971	0.03035	3.15697e-06	0.00637974	21.7854
		rs59128750	A	C	0.2082	0.0725	0.04639	7.45796e-06	0.00589799	20.1306
		rs6073949	A	G	-0.1168	0.6521	0.02485	2.68999e-06	0.00646511	22.0789
		rs61735519	C	G	0.2852	0.0415	0.05861	1.196e-06	0.00692624	23.6646
		rs62047982	T	C	-0.1186	0.4717	0.02366	5.719e-07	0.00734679	25.1122
		rs71467473	A	G	-0.1806	0.0973	0.04012	6.95793e-06	0.00593321	20.2515
		rs73377526	T	G	-0.5185	0.0102	0.1138	5.44603e-06	0.00607751	20.7471
		rs7723922	T	C	-0.1264	0.2432	0.02775	5.38704e-06	0.00607411	20.7354
		rs78160658	T	C	-0.2599	0.0586	0.05027	2.467e-07	0.00781176	26.714
		rs78389248	A	G	-0.2957	0.0421	0.05835	4.22795e-07	0.00750772	25.6664
		rs78746216	A	T	1.152	0.0019	0.2593	9.08699e-06	0.0057802	19.7262
		rs78805150	A	T	-0.2907	0.0378	0.06085	1.84302e-06	0.00667758	22.8094
		rs80120480	A	C	-0.227	0.0857	0.04561	6.80801e-07	0.00724327	24.7557
		rs8079667	C	T	0.1104	0.6321	0.02469	8.01309e-06	0.00585472	19.9821
		rs9924010	A	G	-0.2046	0.0851	0.04192	1.109e-06	0.00696775	23.8074
EM DN (CD4-CD8-) %T cell	AP	rs10225877	T	A	-0.1278	0.2946	0.02656	1.55299e-06	0.00671069	23.1394
		rs11180778	C	T	0.1213	0.272	0.02717	8.31209e-06	0.00578242	19.92
		rs111902980	A	G	0.4328	0.0193	0.08768	8.35007e-07	0.00705964	24.3512
		rs113075410	G	A	0.2447	0.0543	0.05465	7.787e-06	0.00581621	20.0371
		rs113500908	T	C	0.3476	0.0449	0.05835	2.83498e-09	0.0102492	35.467
		rs116877116	A	G	0.1973	0.1008	0.04041	1.09199e-06	0.00690799	23.8245
		rs13210358	T	C	0.4707	0.0312	0.07114	4.23545e-11	0.0126134	43.7529
		rs140247402	T	C	-0.2519	0.049	0.05542	5.67701e-06	0.00599237	20.6476
		rs141519401	T	G	0.1737	0.1099	0.03911	9.22401e-06	0.00572292	19.7138
		rs28555522	G	A	0.1258	0.3077	0.02629	1.77701e-06	0.00663703	22.8837
		rs28647367	A	G	0.2288	0.0601	0.05128	8.40892e-06	0.00577546	19.8958
		rs34546581	A	G	0.2019	0.1923	0.03063	5.06058e-11	0.0125197	43.4235
		rs437936	G	T	-0.1625	0.1326	0.03568	5.429e-06	0.0060162	20.7302
		rs4583837	T	C	0.2578	0.0519	0.05553	3.57701e-06	0.00624991	21.5406
		rs527345021	C	T	-0.8611	0.0047	0.1834	2.78298e-06	0.0063916	22.0321
		rs541367304	A	G	-1.24	0.0032	0.252	9.04795e-07	0.00701569	24.1985
		rs55781756	A	G	0.1501	0.2151	0.0323	3.51504e-06	0.00626202	21.5826
		rs75679242	A	C	-0.1752	0.1148	0.03783	3.79498e-06	0.00621973	21.4359
		rs76747637	A	G	0.6931	0.0064	0.151	4.57299e-06	0.00611029	21.0564
		rs77784181	A	G	1.494	0.0012	0.3368	9.40199e-06	0.00570895	19.6654
		rs78118522	C	A	-0.1278	0.2858	0.02756	3.65603e-06	0.00623552	21.4907
		rs78522661	T	C	0.1964	0.0976	0.04026	1.11199e-06	0.0068963	23.7838
		rs9896155	G	A	0.1315	0.6738	0.02587	3.91399e-07	0.00748312	25.8229
CD8br %T cell	AP	rs10990269	T	C	0.1232	0.3525	0.02583	1.911e-06	0.00616393	22.7371
		rs116943003	A	T	-0.2386	0.0624	0.0529	6.65197e-06	0.00551567	20.3326
		rs117942997	G	C	-0.4398	0.0189	0.09901	9.18502e-06	0.00535048	19.7204
		rs12139740	T	C	-0.1603	0.1465	0.03454	3.59104e-06	0.00583781	21.5271
		rs12449027	A	G	-0.1374	0.1884	0.03073	8.01807e-06	0.00542074	19.9807
		rs13418326	G	C	0.1508	0.2058	0.03053	8.24309e-07	0.00660755	24.3844
		rs141317121	A	G	0.2079	0.077	0.04572	5.63495e-06	0.00560565	20.6662
		rs1676877	G	A	0.1876	0.8993	0.04029	3.33096e-06	0.00587601	21.6688
		rs2337390	G	A	0.135	0.7927	0.02972	5.74394e-06	0.00559377	20.6221
		rs2516466	G	T	0.1401	0.3762	0.02887	1.258e-06	0.00637931	23.5367
		rs2576166	G	C	-0.121	0.5532	0.02535	1.88599e-06	0.006173	22.7708
		rs495055	G	A	-0.2968	0.0357	0.06444	4.24405e-06	0.0057502	21.2021
		rs62130076	A	G	0.1233	0.3472	0.02565	1.60702e-06	0.00626029	23.0948
		rs62458311	A	G	0.2698	0.0447	0.05927	5.47205e-06	0.00561744	20.7099
		rs73402222	C	T	-0.1934	0.3458	0.03245	2.756e-09	0.00959111	35.5015
		rs73516994	T	C	-0.2993	0.0348	0.06686	7.81196e-06	0.00543357	20.0283
		rs74381175	T	G	-0.372	0.0211	0.08388	9.49992e-06	0.00533356	19.6577
		rs74493069	A	G	-0.8197	0.0041	0.1848	9.43996e-06	0.00533523	19.6639
		rs76595423	G	T	0.9785	0.0037	0.2124	4.24199e-06	0.00575278	21.2117
		rs7670980	T	G	-0.2001	0.0841	0.04467	7.70797e-06	0.00544081	20.0551
		rs7826289	T	C	-0.3983	0.0188	0.08953	8.91497e-06	0.00536682	19.7809
		rs798726	C	T	0.135	0.7814	0.02972	5.75997e-06	0.00559377	20.6221
		rs955275	G	A	-0.2919	0.0433	0.06061	1.53102e-06	0.00628366	23.1816
CD8br NKT %T cell	AP	rs10276441	A	G	0.1529	0.8246	0.03242	2.49201e-06	0.00602746	22.2306
		rs115294653	A	G	-0.5427	0.0115	0.1182	4.58205e-06	0.00571435	21.0692
		rs11544989	G	A	0.1198	0.6125	0.02512	1.91602e-06	0.00616255	22.732
		rs115889733	A	G	0.209	0.0777	0.04584	5.31802e-06	0.00563533	20.7762
		rs11650003	G	A	-0.116	0.3867	0.0252	4.32305e-06	0.0057436	21.1777
		rs11658954	G	A	-0.1133	0.6265	0.02456	4.11699e-06	0.00576848	21.2699
		rs117122100	T	C	-0.4711	0.0142	0.1021	4.07502e-06	0.00577075	21.2783
		rs12224032	G	C	0.142	0.2087	0.03037	3.01502e-06	0.00592485	21.8499
		rs12499194	T	C	0.1933	0.0859	0.04349	9.06004e-06	0.00535701	19.7446
		rs12792298	T	C	-0.3117	0.0345	0.0657	2.17701e-06	0.00609897	22.496
		rs145936741	G	A	-0.5116	0.012	0.113	6.20098e-06	0.00555718	20.4865
		rs147600774	T	A	0.3864	0.0196	0.08721	9.66496e-06	0.00532346	19.6203
		rs161249	C	T	-0.2409	0.0609	0.05153	3.05598e-06	0.00592303	21.8432
		rs17256404	C	A	0.1762	0.1095	0.03906	6.67006e-06	0.00551716	20.3381
		rs2074023	T	C	-0.1212	0.4124	0.02454	8.24708e-07	0.00660615	24.3792
		rs2275854	G	A	0.1393	0.5643	0.03045	4.93799e-06	0.00567319	20.9166
		rs34575510	T	C	0.2565	0.0488	0.05684	6.62201e-06	0.00552119	20.3531
		rs34994982	G	A	-0.193	0.0994	0.04168	3.79001e-06	0.00581164	21.43
		rs56297703	C	T	-0.1378	0.2019	0.03086	8.26304e-06	0.00540658	19.9283
		rs568739	C	T	0.1093	0.5055	0.02466	9.52204e-06	0.00532727	19.6344
		rs5769842	A	G	-0.2247	0.0626	0.04949	5.78296e-06	0.00558866	20.6032
		rs60553229	A	G	-1.451	0.0014	0.3163	4.62498e-06	0.00570457	21.0329
		rs61815774	T	C	-0.5656	0.0087	0.1238	5.07996e-06	0.00565827	20.8613
		rs61944019	A	G	-0.7571	0.0052	0.1621	3.11997e-06	0.00591202	21.8024
		rs725683	T	C	-0.1196	0.5781	0.02542	2.62597e-06	0.00599886	22.1245
		rs76161425	T	C	-0.406	0.1088	0.03854	1.41286e-25	0.0293667	110.915
CD25++ CD8br %CD8br	AP	rs10789181	G	A	0.1286	0.6221	0.02678	1.65501e-06	0.00724008	23.0455
		rs114170505	C	T	0.1878	0.1855	0.04165	6.76301e-06	0.00638875	20.3183
		rs117023413	C	G	0.3906	0.0218	0.08676	6.95793e-06	0.00636925	20.2559
		rs117858455	T	C	0.2962	0.0493	0.05979	7.66302e-07	0.00770182	24.5266
		rs11935691	T	C	-0.2994	0.0419	0.06338	2.40702e-06	0.00700782	22.301
		rs12319878	T	C	0.1183	0.5818	0.02628	6.91608e-06	0.0063677	20.2509
		rs12930684	C	G	-0.1887	0.1301	0.03842	9.448e-07	0.00757123	24.1076
		rs143728584	T	A	0.3278	0.0343	0.07321	7.80998e-06	0.00630043	20.0356
		rs1713484	G	A	-0.1246	0.6602	0.02714	4.58997e-06	0.0066217	21.064
		rs1840899	A	C	-0.1314	0.4589	0.02567	3.23996e-07	0.00821851	26.1857
		rs2511723	A	G	0.4529	0.0172	0.09984	5.938e-06	0.00646571	20.5646
		rs2891140	A	G	-0.2025	0.0984	0.04433	5.10599e-06	0.00655596	20.8535
		rs34291145	A	G	-0.3753	0.0318	0.07341	3.37202e-07	0.00819804	26.1199
		rs34505526	C	T	-0.3205	0.0356	0.07042	5.52205e-06	0.00650828	20.7009
		rs57406526	T	A	0.5559	0.012	0.1205	4.11699e-06	0.00668566	21.2689
		rs61839660	T	C	0.2909	0.0541	0.05673	3.11803e-07	0.00824714	26.2777
		rs72915529	A	G	-0.7447	0.0103	0.1252	3.00497e-09	0.0110652	35.3573
		rs76404623	T	C	1.242	0.0022	0.2744	6.26498e-06	0.00643737	20.4739
		rs7871096	T	C	-0.1472	0.198	0.03245	5.96898e-06	0.00646558	20.5642
		rs7899856	G	A	0.1712	0.1278	0.03847	8.90492e-06	0.00622429	19.7919
		rs9304487	G	A	0.5958	0.0106	0.1212	9.3261e-07	0.00758451	24.1502
CD45RA- CD28- CD8br %CD8br	AP	rs10970967	G	T	1.525	0.3676	0.3153	1.37499e-06	0.00678383	23.3797
		rs112774387	G	A	20.96	0.0013	3.949	1.17501e-07	0.00815812	28.1549
		rs113679275	C	A	7.293	0.0092	1.623	7.22304e-06	0.00586087	20.18
		rs114135956	C	T	53.93	0.0003	8.721	6.98393e-10	0.0110419	38.2186
		rs114216104	T	C	56.58	0.0001	11.01	2.91199e-07	0.00765165	26.3935
		rs116077033	T	C	37.63	0.0004	8.283	5.72506e-06	0.00598995	20.6272
		rs117252706	G	C	4.978	0.0197	1.076	3.87204e-06	0.00621039	21.391
		rs12791920	G	A	-1.512	0.4593	0.306	8.14292e-07	0.00707808	24.401
		rs130071	A	G	2.545	0.2185	0.4129	7.92793e-10	0.0109707	37.9693
		rs138758802	T	C	16.73	0.0016	3.78	9.90399e-06	0.00568684	19.5774
		rs140385926	G	A	28.75	0.0009	5.206	3.586e-08	0.00882585	30.4799
		rs142507918	A	G	11.97	0.0035	2.464	1.23401e-06	0.00684328	23.5859
		rs145613913	A	G	26.75	0.0009	5.484	1.12199e-06	0.00689899	23.7793
		rs148265436	T	C	5.121	0.0218	1.023	5.90895e-07	0.00726326	25.0441
		rs149487182	T	C	36.99	0.0004	7.317	4.53503e-07	0.00740651	25.5416
		rs149716976	G	A	8.664	0.0057	1.937	8.007e-06	0.00580748	19.9951
		rs150146567	A	T	15.46	0.0019	3.422	6.50894e-06	0.00592404	20.3988
		rs150856260	T	C	28.31	0.0007	6.128	4.00304e-06	0.00619275	21.3299
		rs151237482	C	A	26.26	0.0009	5.048	2.09701e-07	0.00783921	27.0456
		rs151336928	C	T	7.629	0.0082	1.661	4.54601e-06	0.00612165	21.0835
		rs17212021	C	T	-2.715	0.2372	0.473	1.033e-08	0.00952794	32.9279
		rs1736913	C	T	2.095	0.6474	0.3672	1.26101e-08	0.00941443	32.5319
		rs17388638	A	G	20.89	0.001	4.337	1.52398e-06	0.0067283	23.187
		rs17556536	T	A	3.019	0.058	0.6515	3.71202e-06	0.00623049	21.4607
		rs190312656	A	G	26.32	0.001	4.629	1.41501e-08	0.00935097	32.3105
		rs3133835	A	G	2.722	0.0762	0.584	3.27997e-06	0.00630295	21.7119
		rs450175	C	A	-1.704	0.541	0.3071	3.08099e-08	0.00890907	30.7699
		rs538264691	C	A	38.41	0.0003	8.177	2.74202e-06	0.00640105	22.0519
		rs55881385	T	G	55.35	0.0001	10.46	1.305e-07	0.00810915	27.9845
		rs55896100	T	C	7.798	0.0076	1.675	3.36403e-06	0.00628835	21.6612
		rs58905133	G	A	3.541	0.3523	0.3183	2.90603e-28	0.034874	123.687
		rs6001335	C	G	-1.811	0.2091	0.3762	1.52999e-06	0.00672063	23.1604
		rs61188057	G	C	5.753	0.0153	1.259	5.04406e-06	0.0060595	20.8681
		rs62033204	A	T	19.65	0.0015	4.049	1.273e-06	0.00682956	23.5383
		rs66657257	G	T	2.142	0.1194	0.472	5.863e-06	0.0059771	20.5826
		rs66707192	A	G	1.892	0.1546	0.4138	4.99804e-06	0.00606678	20.8933
		rs6941748	T	C	1.524	0.3556	0.3207	2.115e-06	0.00655024	22.5693
		rs72978357	A	G	19.06	0.0016	3.981	1.76498e-06	0.0066482	22.9091
		rs742867	T	C	14.88	0.0029	2.692	3.49301e-08	0.00884175	30.5353
		rs75420474	C	T	44.86	0.0003	8.442	1.13899e-07	0.00817714	28.2211
		rs75573571	A	T	10.34	0.0041	2.307	7.57495e-06	0.00583103	20.0767
		rs76343453	C	T	18.5	0.0018	3.684	5.36896e-07	0.007309	25.2029
		rs77920451	G	A	5.131	0.0187	1.11	3.94303e-06	0.00620007	21.3552
		rs77946649	A	G	27.72	0.0006	5.936	3.133e-06	0.00632676	21.7944
		rs77953154	T	C	6.375	0.012	1.362	2.95202e-06	0.00635589	21.8954
		rs9468632	T	C	-2.744	0.1168	0.5907	3.51504e-06	0.00626103	21.5665
CD19 on CD24+ CD27+	AP	rs10917581	G	A	0.1298	0.2533	0.0285	5.392e-06	0.00564152	20.7311
		rs112417310	A	G	0.5474	0.0201	0.08918	9.27598e-10	0.0102004	37.6562
		rs112846834	A	C	0.249	0.0563	0.05331	3.10299e-06	0.00593187	21.8044
		rs113612962	C	G	-0.3031	0.0402	0.06273	1.409e-06	0.00634528	23.3337
		rs113812519	G	A	0.4979	0.0185	0.09189	6.38293e-08	0.00796651	29.3434
		rs11643297	G	A	0.1545	0.6109	0.02548	1.45499e-09	0.00995649	36.7469
		rs117606004	T	C	0.6689	0.0071	0.1441	3.58798e-06	0.00585917	21.5356
		rs118134186	C	T	-1.89	0.0011	0.4129	4.88405e-06	0.00569831	20.9409
		rs12554596	G	A	-0.1166	0.3892	0.02549	4.96101e-06	0.00569079	20.9132
		rs1424083	G	A	-0.1153	0.6537	0.02568	7.28199e-06	0.00548371	20.148
		rs1439005	C	G	-0.1201	0.4587	0.0246	1.10499e-06	0.0064772	23.822
		rs144743804	A	G	0.4457	0.0197	0.08939	6.45803e-07	0.00675395	24.8468
		rs149168550	G	C	0.234	0.0673	0.04939	2.25201e-06	0.00610224	22.4345
		rs17706571	T	C	0.4536	0.0164	0.09841	4.18601e-06	0.00577757	21.2339
		rs281142	A	G	0.237	0.0598	0.05178	4.87899e-06	0.00569751	20.938
		rs2903728	C	T	-0.1849	0.1146	0.03879	1.93999e-06	0.00617643	22.7089
		rs35553650	A	G	-0.3694	0.0245	0.08052	4.62498e-06	0.00572383	21.0353
		rs4649079	T	C	0.2157	0.0961	0.04246	3.96899e-07	0.00700937	25.793
		rs560933055	A	T	-1.422	0.0022	0.269	1.32099e-07	0.00758545	27.9291
		rs589151	T	C	-0.1107	0.4599	0.02478	8.163e-06	0.00542903	19.946
		rs6575228	A	G	-0.1199	0.4126	0.02485	1.467e-06	0.00632736	23.2674
		rs6678796	T	C	0.2198	0.9368	0.04953	9.36591e-06	0.00535771	19.6825
		rs72988602	G	A	0.1815	0.1347	0.03684	8.73494e-07	0.00659529	24.2592
		rs76162621	G	A	-1.03	0.0027	0.2298	7.69095e-06	0.00546498	20.0788
		rs764603	C	A	0.5734	0.0131	0.1073	9.64406e-08	0.00775052	28.5416
		rs7665261	T	C	-0.7401	0.006	0.1582	2.99902e-06	0.00595072	21.8741
		rs7718237	A	G	0.1236	0.4837	0.02478	6.38396e-07	0.00675901	24.8655
		rs78007482	A	T	-0.2189	0.0819	0.04544	1.51999e-06	0.00630755	23.1941
		rs80268044	A	G	0.1776	0.1766	0.03331	1.027e-07	0.00771555	28.4118
		rs9350187	T	C	-0.2608	0.0607	0.05115	3.59104e-07	0.00706058	25.9828
CD19 on IgD+ CD38br	AP	rs112417310	A	G	0.6504	0.0201	0.08983	5.4325e-13	0.0141323	52.3939
		rs113812519	G	A	0.6788	0.0185	0.09244	2.55211e-13	0.0145305	53.8922
		rs115761380	G	A	0.5704	0.0098	0.1248	5.06501e-06	0.00567978	20.8782
		rs117442206	T	C	-0.2889	0.0481	0.05856	8.40504e-07	0.00661131	24.3251
		rs12216684	A	G	0.2629	0.0543	0.05427	1.32401e-06	0.00637615	23.4544
		rs13030427	A	G	0.1463	0.1957	0.03178	4.28904e-06	0.00576164	21.1808
		rs137949497	G	T	0.4609	0.0146	0.1025	7.15402e-06	0.00549852	20.2082
		rs144743804	A	G	0.6138	0.0197	0.09002	1.07201e-11	0.0125535	46.4663
		rs148381451	T	C	-0.2516	0.0496	0.05674	9.50889e-06	0.00534797	19.6519
		rs187374346	A	G	-0.6872	0.0074	0.1446	2.09802e-06	0.00613806	22.5731
		rs2026774	C	T	0.1679	0.8352	0.03358	6.03601e-07	0.00678979	24.9863
		rs2204990	A	G	-0.1141	0.5775	0.02547	7.67609e-06	0.00545773	20.0575
		rs2516390	T	C	-0.1265	0.5991	0.02779	5.48504e-06	0.00563411	20.7093
		rs4518167	C	T	-1.245	0.9979	0.2737	5.59294e-06	0.00562618	20.68
		rs59977691	A	G	0.2163	0.0868	0.044	9.26105e-07	0.00656481	24.1529
		rs67316035	A	T	-0.1824	0.1036	0.04093	8.52197e-06	0.00540119	19.8485
		rs76162621	G	A	-1.077	0.0027	0.232	3.54503e-06	0.0058584	21.5386
		rs9880620	T	C	0.184	0.1658	0.03373	5.27594e-08	0.00807158	29.7417
CD20 on unsw mem	AP	rs10047347	T	C	0.117	0.4197	0.02555	4.78498e-06	0.0057014	20.9581
		rs11205970	T	A	0.1723	0.1373	0.03772	5.07797e-06	0.00567324	20.854
		rs112405902	A	G	0.2604	0.1069	0.0461	1.74699e-08	0.00864933	31.8891
		rs12460030	C	T	-0.2489	0.9445	0.05379	3.84902e-06	0.00582085	21.3998
		rs12554596	G	A	-0.1329	0.3891	0.02547	1.91699e-07	0.00739002	27.2116
		rs13133046	G	A	-0.3755	0.0245	0.07765	1.38401e-06	0.00635395	23.3722
		rs149312070	T	C	1.036	0.003	0.2325	8.62402e-06	0.00540004	19.8443
		rs149695230	G	T	0.1869	0.1079	0.04012	3.31398e-06	0.00589932	21.69
		rs182220218	G	A	-2.625	0.0005	0.5769	5.54294e-06	0.00562964	20.6928
		rs2114442	T	C	0.1119	0.5751	0.02506	8.23607e-06	0.00542265	19.9279
		rs233495	T	C	-0.1166	0.5585	0.02474	2.53303e-06	0.0060373	22.2004
		rs2523761	G	A	0.2051	0.1628	0.04038	3.97704e-07	0.0070052	25.7846
		rs28572463	C	G	0.2569	0.1081	0.04736	6.22702e-08	0.00798178	29.4081
		rs4447195	T	C	-0.2525	0.0982	0.04163	1.45301e-09	0.00995951	36.7682
		rs62340965	A	T	-0.1451	0.2158	0.03129	3.64401e-06	0.00584591	21.4925
		rs6459417	T	C	0.2282	0.8737	0.03694	7.24803e-10	0.0103277	38.1417
		rs6509428	T	C	-0.2404	0.2323	0.02912	2.09218e-16	0.0182954	68.1159
		rs75146873	C	G	0.1888	0.0991	0.04191	6.83392e-06	0.00551874	20.2829
		rs77330263	T	C	0.538	0.0113	0.1156	3.38197e-06	0.00588788	21.6477
		rs77612075	T	C	0.3517	0.0293	0.07161	9.46194e-07	0.00655265	24.1079
		rs78398983	A	G	1.716	0.0011	0.366	2.84197e-06	0.00597509	21.9702
		rs9310657	G	T	0.1311	0.7637	0.02856	4.581e-06	0.00572887	21.0597
CD38 on IgD- CD38br	AP	rs10421176	A	C	-0.1269	0.3279	0.02621	1.34701e-06	0.00639184	23.4288
		rs115860771	A	G	-0.273	0.0429	0.06083	7.43704e-06	0.00549689	20.1303
		rs116152899	T	C	-1.085	0.0032	0.2285	2.123e-06	0.00614936	22.5345
		rs11668091	C	T	-0.1631	0.139	0.03479	2.87303e-06	0.00599528	21.9665
		rs141365416	T	C	2.383	0.0005	0.5056	2.53198e-06	0.00605921	22.2022
		rs141403650	C	T	0.9464	0.0033	0.2116	7.99208e-06	0.00545962	19.9931
		rs144135856	T	C	-4.574	0.0004	0.9957	4.50402e-06	0.0057577	21.091
		rs145388152	A	G	1.935	0.001	0.3853	5.33998e-07	0.00687369	25.2073
		rs145546485	T	C	3.83	0.0001	0.8554	7.78001e-06	0.00547139	20.0364
		rs145853751	A	G	-0.2679	0.0451	0.05989	7.96508e-06	0.0054611	19.9985
		rs17777402	T	C	-0.1283	0.2404	0.02869	8.07607e-06	0.00545804	19.9873
		rs6420407	A	C	-0.1323	0.7887	0.02965	8.31898e-06	0.00543407	19.899
		rs706295	G	A	0.1131	0.3746	0.02501	6.25706e-06	0.0055807	20.439
		rs7933950	G	T	-0.4505	0.9859	0.1013	8.91805e-06	0.00539811	19.7666
CD38 on IgD- CD38dim	AP	rs115062208	G	A	-0.8942	0.0115	0.1174	3.33887e-14	0.0156161	57.9823
		rs13209828	C	T	-0.1769	0.1406	0.03536	5.91398e-07	0.00679742	25.0146
		rs13331697	A	G	-0.189	0.1384	0.03517	8.18201e-08	0.00783498	28.863
		rs141885962	C	A	-0.5286	0.0112	0.1143	3.90104e-06	0.00581439	21.3759
		rs143554453	C	T	-0.7851	0.0056	0.1581	7.08794e-07	0.00669796	24.6461
		rs147563555	G	C	2.396	0.001	0.4982	1.57601e-06	0.00628497	23.1168
		rs151006904	T	G	-0.6172	0.0083	0.1378	7.73197e-06	0.00545573	20.0501
		rs17410241	A	G	-0.1072	0.4779	0.02411	8.94891e-06	0.00537686	19.7587
		rs183168900	C	T	2.802	0.0004	0.6126	4.93799e-06	0.00568827	20.9096
		rs35188742	T	A	0.2581	0.0468	0.05797	8.73897e-06	0.00539134	19.8122
		rs373925792	T	G	-0.3552	0.0238	0.07976	8.71104e-06	0.00539389	19.8216
		rs55943003	A	G	-0.1251	0.3001	0.0267	2.90402e-06	0.00596716	21.9409
		rs74694612	T	C	0.9377	0.0031	0.2075	6.43295e-06	0.00555326	20.4105
		rs75699914	G	C	-0.1303	0.2171	0.0294	9.6781e-06	0.00534248	19.6316
		rs76112278	A	G	-0.9249	0.0194	0.08708	5.61436e-26	0.0299249	112.75
		rs76354299	A	G	-0.4635	0.0321	0.06776	9.22359e-12	0.012633	46.7644
		rs80089599	A	T	1.247	0.0022	0.2663	2.914e-06	0.00596032	21.9156
		rs9544468	T	G	-0.4042	0.0198	0.08686	3.38797e-06	0.00588659	21.6429
CD38 on naive-mature B cell	AP	rs10073475	C	T	-0.1209	0.5953	0.02551	2.223e-06	0.00610612	22.4488
		rs10737766	T	A	-0.1395	0.1968	0.03069	5.64898e-06	0.00561954	20.6499
		rs11042077	A	G	0.1217	0.4943	0.02507	1.27101e-06	0.00640436	23.5524
		rs112236163	G	A	0.1589	0.2246	0.03072	2.42003e-07	0.00726495	26.7404
		rs115062208	G	A	-0.7874	0.0115	0.1197	5.47898e-11	0.0116973	43.2479
		rs11853686	A	T	0.1687	0.875	0.03716	5.81902e-06	0.00560572	20.5988
		rs12032479	T	C	-0.1719	0.1797	0.03259	1.40301e-07	0.00755239	27.8064
		rs12428439	G	T	0.1203	0.407	0.02527	2.01201e-06	0.00616071	22.6508
		rs12435334	A	C	0.1145	0.4428	0.0254	6.76597e-06	0.00552752	20.3098
		rs13118578	G	T	-0.5411	0.0108	0.1208	7.67697e-06	0.00545806	20.0532
		rs139476939	C	T	0.6239	0.0072	0.1407	9.46695e-06	0.00534941	19.6519
		rs146407097	A	G	-0.2522	0.0613	0.05285	1.892e-06	0.0061901	22.7595
		rs34893127	G	A	-0.135	0.2103	0.0304	9.14808e-06	0.0053651	19.7098
		rs572542	T	C	-0.3966	0.0289	0.07274	5.30396e-08	0.00806558	29.7113
		rs6895789	T	C	-0.1662	0.1533	0.03469	1.71799e-06	0.0062392	22.9412
		rs72715691	T	A	-0.4876	0.0131	0.1081	6.71305e-06	0.00553426	20.3347
		rs73012119	G	T	0.1902	0.1028	0.04198	6.07505e-06	0.00558339	20.5163
		rs753875	C	T	0.404	0.0205	0.08961	6.72806e-06	0.00552886	20.3148
		rs7579256	T	C	0.2748	0.0413	0.06185	9.13798e-06	0.00537043	19.7295
		rs76112278	A	G	-0.8747	0.0194	0.08908	1.75792e-22	0.0256949	96.3652
		rs76209777	G	A	-0.2112	0.0726	0.04772	9.84306e-06	0.00532918	19.5771
		rs76354299	A	G	-0.4181	0.0321	0.06918	1.65901e-09	0.00989181	36.5058
		rs77636066	T	G	2.101	0.0007	0.4382	1.702e-06	0.00624855	22.9758
		rs78026509	G	C	-0.1433	0.2493	0.031	3.95503e-06	0.00581075	21.3566
		rs9599916	G	A	0.1379	0.2291	0.02955	3.13899e-06	0.00592145	21.7659
IgD on unsw mem	AP	rs10871327	G	A	-0.1555	0.1558	0.03439	6.36605e-06	0.00559162	20.4342
		rs11014404	G	A	0.1275	0.2874	0.02747	3.60097e-06	0.00588998	21.531
		rs1181899	C	T	0.1892	0.8967	0.04091	3.88499e-06	0.00584807	21.3769
		rs12609856	A	C	0.1162	0.481	0.02519	4.11699e-06	0.00581832	21.2675
		rs139084170	A	C	0.3794	0.0523	0.05758	5.09214e-11	0.0117997	43.3923
		rs142964241	T	C	0.4823	0.0135	0.107	6.80707e-06	0.00555678	20.3062
		rs147471736	A	G	2.161	0.0008	0.4848	8.53395e-06	0.00543493	19.8585
		rs241409	G	A	-0.201	0.223	0.03417	4.39299e-09	0.00942681	34.583
		rs2465073	C	G	0.1168	0.4526	0.02545	4.559e-06	0.00575941	21.0509
		rs3132571	G	A	0.1258	0.4502	0.02826	8.77405e-06	0.00542042	19.8051
		rs55861228	C	T	0.247	0.0644	0.05051	1.054e-06	0.00653384	23.9001
		rs73022545	A	G	0.244	0.0554	0.05311	4.47703e-06	0.00577151	21.0954
		rs75544266	T	C	0.3082	0.043	0.0621	7.22404e-07	0.00672862	24.6175
		rs76784736	A	T	-0.2696	0.048	0.05839	4.03701e-06	0.00582908	21.3071
		rs78172850	G	A	-0.2035	0.0833	0.04553	8.107e-06	0.00546424	19.9662
		rs78261673	T	A	0.751	0.0051	0.1667	6.87195e-06	0.00555095	20.2848
		rs9276702	G	A	0.2205	0.7804	0.03527	4.55397e-10	0.010635	39.0632
		rs9870291	T	A	-0.1175	0.3844	0.02575	5.18597e-06	0.005694	20.8105
		rs9923814	C	T	0.1694	0.1656	0.03333	3.93904e-07	0.00705436	25.8177
CD28 on CD39+ CD4+	AP	rs11227302	A	G	0.1562	0.1848	0.03461	6.58795e-06	0.00692719	20.3545
		rs117458836	A	G	0.6927	0.0187	0.1041	3.44826e-11	0.0149372	44.2478
		rs12778618	C	T	0.5196	0.0457	0.06591	4.43711e-15	0.0208404	62.1066
		rs13170880	T	A	-0.559	0.0115	0.126	9.52906e-06	0.00669549	19.6691
		rs143888465	T	C	-1.599	0.0014	0.3599	9.21001e-06	0.00671467	19.7258
		rs144419206	T	C	-2.461	0.0007	0.4985	8.35699e-07	0.00827752	24.3554
		rs147613017	A	G	0.2624	0.0539	0.05922	9.73106e-06	0.00667879	19.6197
		rs1539433	T	C	0.5445	0.4719	0.02537	5.02921e-95	0.136256	460.317
		rs2427152	A	G	0.1293	0.4628	0.02704	1.82398e-06	0.00776986	22.85
		rs34648998	A	T	0.2263	0.0925	0.0482	2.79898e-06	0.00749249	22.0281
		rs72709963	T	C	0.2624	0.058	0.05843	7.35208e-06	0.00685936	20.1539
		rs7426056	G	A	0.3005	0.5717	0.02793	1.67417e-26	0.0381312	115.678
		rs752641	C	T	-0.5423	0.0154	0.1108	1.041e-06	0.00813708	23.9388
		rs78977206	A	G	-0.4523	0.0199	0.1008	7.55092e-06	0.00684802	20.1203
		rs7960927	T	A	-0.3991	0.0247	0.08882	7.27495e-06	0.00686699	20.1764
		rs79881476	T	C	-0.7677	0.0058	0.1661	3.95303e-06	0.00726265	21.3475
CD45 on B cell	AP	rs111395861	A	G	0.4495	0.0164	0.09715	3.85301e-06	0.00683214	21.3941
		rs11637245	T	C	-0.1183	0.4086	0.0259	5.06302e-06	0.0066593	20.8493
		rs118055407	C	T	0.3396	0.0328	0.07672	9.88394e-06	0.00625681	19.5812
		rs11830137	A	G	0.2168	0.0834	0.04546	1.93299e-06	0.00725534	22.729
		rs12939172	C	G	0.1425	0.2906	0.02794	3.61701e-07	0.00828938	25.9955
		rs13244416	G	A	-0.1333	0.7494	0.02985	8.25392e-06	0.00636734	19.9293
		rs138082872	T	C	2.331	0.0006	0.5065	4.33601e-06	0.0067599	21.1664
		rs142266193	A	G	-0.531	0.0138	0.1096	1.32801e-06	0.00748626	23.4579
		rs17613271	G	A	-0.197	0.5556	0.03933	5.80096e-07	0.00799756	25.0729
		rs2440320	G	A	1.166	0.9974	0.2592	7.14595e-06	0.0064606	20.2231
		rs2517515	T	C	-0.1602	0.4243	0.02905	3.743e-08	0.00967765	30.3916
		rs4442111	A	T	0.153	0.174	0.03289	3.44699e-06	0.00690567	21.626
		rs4952746	A	G	0.2025	0.9139	0.04535	8.30405e-06	0.00636623	19.9258
		rs5750829	G	A	-0.1537	0.5967	0.02608	4.142e-09	0.0110376	34.7099
		rs7332754	C	G	0.1602	0.2029	0.03184	5.12495e-07	0.00806902	25.2988
		rs80231522	C	T	1.636	0.0011	0.352	3.48001e-06	0.00689346	21.5875
		rs819501	C	G	0.1339	0.2796	0.02892	3.80303e-06	0.00684138	21.4233
CD45 on T cell	AP	rs115861687	C	T	-2.43	0.0006	0.499	1.17801e-06	0.00756026	23.6991
		rs11676095	T	C	-0.2315	0.0668	0.05216	9.37692e-06	0.00628794	19.6856
		rs142492586	C	T	-0.1691	0.1971	0.03504	1.45999e-06	0.00742579	23.2745
		rs1530599	T	C	0.1328	0.7265	0.02906	5.07399e-06	0.0066638	20.8702
		rs17307464	A	G	0.1273	0.4433	0.02639	1.47999e-06	0.00741933	23.2541
		rs34291514	A	G	-0.2501	0.0774	0.04847	2.62198e-07	0.00848015	26.6074
		rs34441251	G	C	-0.1651	0.1801	0.03491	2.34099e-06	0.00713356	22.3519
		rs3778139	G	A	-1.091	0.0027	0.246	9.50211e-06	0.00627863	19.6562
		rs41317509	G	A	-1.046	0.0029	0.2318	6.61896e-06	0.00649869	20.3497
		rs469141	T	A	-0.2586	0.0617	0.05463	2.31398e-06	0.00714662	22.3932
		rs7074916	T	G	0.2074	0.0879	0.04605	6.92102e-06	0.00647379	20.2712
		rs77025195	T	C	-0.9539	0.0034	0.214	8.58598e-06	0.00634214	19.8563
		rs7744304	T	G	-0.1566	0.769	0.03302	2.21498e-06	0.00717338	22.4776
		rs7952636	A	G	0.1427	0.7767	0.0312	4.97004e-06	0.006675	20.9055
CD127 on granulocyte	AP	rs113425015	G	T	-0.3296	0.0421	0.06817	1.40001e-06	0.00794222	23.3609
		rs115426429	T	C	-0.4316	0.0295	0.08247	1.78098e-07	0.00929252	27.3699
		rs12659322	G	C	-0.1326	0.3307	0.0296	7.69201e-06	0.00682569	20.0542
		rs12675298	A	G	-0.446	0.0272	0.08519	1.766e-07	0.00929934	27.3902
		rs138284624	T	C	-0.7524	0.0277	0.08106	3.16665e-20	0.0286598	86.0968
		rs139132726	T	C	-0.659	0.014	0.1144	9.40394e-09	0.0112364	33.1605
		rs140712754	G	A	-0.4958	0.0185	0.1035	1.74799e-06	0.0077974	22.9316
		rs140819873	G	A	-0.3274	0.0459	0.06662	9.42302e-07	0.00820329	24.1352
		rs142587417	A	G	-0.8103	0.0144	0.1169	5.07809e-12	0.016188	48.0137
		rs3824801	G	T	0.1481	0.3735	0.0287	2.61e-07	0.00903693	26.6102
		rs3857014	C	T	-0.1307	0.4658	0.02767	2.43899e-06	0.00758305	22.2964
		rs4272	G	A	-0.1419	0.2512	0.03191	9.01509e-06	0.00672662	19.7612
		rs4433170	G	C	0.1825	0.2303	0.03337	4.90298e-08	0.0101392	29.8893
		rs445	T	C	0.3156	0.1974	0.03411	4.01976e-20	0.0284825	85.5486
		rs62445273	T	C	-0.1494	0.2288	0.03349	8.4561e-06	0.00676921	19.8872
		rs62546664	T	C	-0.2047	0.1033	0.04601	8.98297e-06	0.00673309	19.7803
		rs73045828	C	T	0.2257	0.0945	0.04829	3.09799e-06	0.00742556	21.8299
		rs74490964	C	G	-0.3478	0.0384	0.07184	1.35201e-06	0.00796291	23.4223
		rs77648394	G	C	0.2032	0.1048	0.04478	5.89006e-06	0.00700236	20.577
		rs77771777	T	C	-0.6814	0.0188	0.1013	2.05779e-11	0.0152589	45.2155
		rs78124306	T	G	0.2021	0.1104	0.04468	6.29898e-06	0.00695811	20.446
		rs78526927	T	G	0.393	0.0341	0.077	3.53997e-07	0.00884227	26.0319
		rs80205330	A	G	0.4129	0.0219	0.09225	7.90005e-06	0.00681404	20.0198
		rs915125	T	C	0.1304	0.4377	0.02762	2.464e-06	0.00757569	22.2746
		rs9376098	A	T	-0.1539	0.2666	0.03155	1.128e-06	0.00808297	23.7783
		rs9519933	T	A	-0.1342	0.6519	0.02899	3.85496e-06	0.00728535	21.4147
		rs959275	T	C	-0.1372	0.689	0.03014	5.52803e-06	0.00704641	20.7073
CD127 on CD28+ CD45RA- CD8br	AP	rs114103379	G	A	0.2367	0.0764	0.05148	4.45205e-06	0.00718793	21.1262
		rs116423144	A	G	0.8507	0.0077	0.1494	1.37401e-08	0.0109818	32.4007
		rs117293308	A	G	0.3943	0.025	0.08577	4.469e-06	0.00718568	21.1196
		rs117562886	T	C	1.965	0.001	0.4426	9.3901e-06	0.00670498	19.6972
		rs12597545	T	C	-0.1319	0.3289	0.02906	5.93294e-06	0.00700587	20.5874
		rs147561645	A	G	0.2741	0.0515	0.06126	7.96691e-06	0.00680948	20.0063
		rs17605660	G	A	-0.2002	0.1122	0.04348	4.29705e-06	0.00720816	21.1861
		rs17822001	C	T	-0.3525	0.0389	0.07165	9.12599e-07	0.00822087	24.1874
		rs2319326	T	C	-0.1985	0.1062	0.04439	8.007e-06	0.00680149	19.9827
		rs4968420	T	C	-0.1362	0.2928	0.03014	6.48993e-06	0.00694478	20.4066
		rs541367304	A	G	-1.598	0.0029	0.2987	9.53103e-08	0.00970653	28.6013
		rs56062431	C	G	0.3239	0.0342	0.07306	9.63297e-06	0.006686	19.6411
		rs7275441	C	G	0.3548	0.963	0.07099	6.13705e-07	0.00848185	24.9618
		rs75934614	G	A	0.5594	0.0125	0.1231	5.767e-06	0.0070224	20.6363
		rs77111030	A	T	0.4778	0.0166	0.1054	6.05299e-06	0.00698848	20.5359
		rs77266206	T	A	1.14	0.0036	0.232	9.47807e-07	0.00820114	24.1288
		rs8009540	A	G	-0.2638	0.0567	0.05768	4.98999e-06	0.0071124	20.9027
CD45 on CD66b++ myelod cell	AP	rs111573488	A	C	-0.9592	0.0082	0.2046	3.00601e-06	0.0147809	21.949
		rs114313091	A	C	-0.8788	0.0089	0.197	8.77607e-06	0.0134014	19.8726
		rs117014682	T	C	-0.4569	0.0375	0.09575	2.00198e-06	0.0153048	22.739
		rs12555208	T	C	-0.415	0.044	0.08894	3.35498e-06	0.0146439	21.7425
		rs138540634	T	C	-0.5642	0.0232	0.1239	5.68604e-06	0.0139567	20.7076
		rs2095320	T	C	1.613	0.0027	0.3542	5.69403e-06	0.0139582	20.7099
		rs34661403	T	C	-0.1827	0.3041	0.04	5.35599e-06	0.0140404	20.8336
		rs3755285	C	T	-0.1935	0.3235	0.03928	9.28795e-07	0.0162947	24.234
		rs4494933	C	T	-0.1888	0.6812	0.03935	1.76401e-06	0.0154705	22.9891
		rs61907767	G	C	0.4017	0.0573	0.08039	6.53296e-07	0.016758	24.9348
		rs62257614	C	T	0.1949	0.2263	0.04359	8.36797e-06	0.0134625	19.9644
		rs62275033	A	G	0.317	0.0775	0.06766	3.04502e-06	0.0147624	21.921
		rs67708934	A	G	-0.2109	0.1881	0.04625	5.55699e-06	0.0139949	20.7652
		rs72696815	T	C	0.2641	0.1143	0.05807	5.84198e-06	0.0139222	20.6557
		rs74813486	T	A	0.3315	0.0782	0.06989	2.319e-06	0.0151245	22.4669
		rs75424883	C	T	0.4307	0.0406	0.09303	3.99301e-06	0.0144198	21.4048
CD4 on CD39+ CD4+	AP	rs10786281	C	T	0.1739	0.6527	0.02896	2.17901e-09	0.012198	36.0333
		rs11615628	A	G	-0.1493	0.2466	0.03191	3.00601e-06	0.00744114	21.876
		rs117190770	A	T	-0.3522	0.0435	0.06822	2.59197e-07	0.00904537	26.6353
		rs117458836	A	G	0.8979	0.0187	0.1053	2.34315e-17	0.024296	72.661
		rs118019481	A	G	0.497	0.0183	0.1042	1.94702e-06	0.00773079	22.7342
		rs118123748	G	A	-0.3077	0.0438	0.06789	6.04798e-06	0.0069858	20.528
		rs12027949	C	T	0.1582	0.2265	0.03254	1.22e-06	0.0080296	23.62
		rs12200389	G	A	-0.2507	0.0712	0.05385	3.37101e-06	0.00736788	21.6591
		rs12778618	C	T	0.5908	0.0457	0.06675	1.47401e-18	0.0261275	78.2854
		rs13127505	T	C	-0.2378	0.0717	0.05316	8.00608e-06	0.0068062	19.9966
		rs139181081	G	T	-0.2127	0.1067	0.04543	2.97002e-06	0.00745107	21.9054
		rs142814565	T	C	1.533	0.0017	0.3197	1.69602e-06	0.00781286	22.9774
		rs16938946	T	A	-0.1576	0.1952	0.03503	7.13099e-06	0.00688413	20.2271
		rs17151969	A	C	-0.2406	0.0726	0.05347	7.04304e-06	0.00688632	20.2336
		rs1836233	G	C	0.161	0.1997	0.03502	4.462e-06	0.00718628	21.1214
		rs2168739	A	G	0.1248	0.5675	0.02807	9.00596e-06	0.00672406	19.7536
		rs2451473	A	G	0.1887	0.1491	0.03908	1.447e-06	0.00792133	23.299
		rs2761317	C	T	-0.6023	0.9897	0.1348	8.24499e-06	0.00679053	19.9503
		rs3016018	G	C	-0.1687	0.4623	0.03047	3.33304e-08	0.0103888	30.6329
		rs41266967	T	C	-0.8055	0.0063	0.178	6.24597e-06	0.00696423	20.4641
		rs4293064	A	C	0.2681	0.0884	0.04886	4.45205e-08	0.0102058	30.0877
		rs7086986	G	A	0.4907	0.4728	0.0262	5.67545e-74	0.107245	350.535
		rs73426887	T	C	-0.1658	0.1988	0.0346	1.726e-06	0.00780247	22.9466
		rs7747800	T	G	0.196	0.1377	0.04424	9.7771e-06	0.00667712	19.6148
		rs78933037	C	T	-0.2318	0.0769	0.05204	8.73394e-06	0.00674883	19.8269
		rs9264532	T	C	0.185	0.5897	0.03057	1.61499e-09	0.0123867	36.5978
		rs9552362	A	G	-0.1309	0.4418	0.02789	2.81397e-06	0.00748748	22.0133
SSC-A on NKT	AP	rs1006368	T	C	0.2024	0.1224	0.04066	6.82197e-07	0.00789703	24.7632
		rs10422871	T	C	-0.2765	0.0888	0.04672	3.60296e-09	0.0111262	35.003
		rs10749775	A	C	0.1882	0.8657	0.03934	1.80401e-06	0.00729811	22.8713
		rs10765790	C	T	0.1554	0.5524	0.02741	1.54999e-08	0.0102198	32.1222
		rs11644532	A	G	0.2024	0.1145	0.04461	5.94402e-06	0.00656924	20.572
		rs118042158	C	T	0.867	0.0051	0.1949	8.95509e-06	0.0063166	19.7759
		rs12716653	C	T	-0.1377	0.6349	0.02831	1.199e-06	0.0075426	23.6434
		rs2109396	A	C	-0.1485	0.7498	0.03134	2.25699e-06	0.00716069	22.4376
		rs2198787	C	A	-0.2554	0.9269	0.05271	1.327e-06	0.00748537	23.4626
		rs276951	T	C	-0.148	0.2713	0.02986	7.54293e-07	0.0078298	24.5507
		rs35060274	G	T	0.159	0.1919	0.03382	2.68602e-06	0.0070501	22.0886
		rs4707956	A	C	0.1305	0.2812	0.02938	9.27406e-06	0.00629788	19.7169
		rs55657662	A	C	0.135	0.2605	0.03039	9.26403e-06	0.00629916	19.7209
		rs6694654	T	A	0.1404	0.3161	0.03105	6.35594e-06	0.00652512	20.433
		rs6783507	C	T	-0.245	0.0634	0.05538	9.99609e-06	0.00624777	19.559
		rs6918518	C	A	0.1324	0.3977	0.02764	1.735e-06	0.00731697	22.9309
		rs7183698	C	A	0.1252	0.3816	0.02793	7.69609e-06	0.00641347	20.0811
		rs74777495	T	G	1.36	0.0021	0.2951	4.21202e-06	0.00677653	21.2256
		rs78201778	A	G	2.293	0.0006	0.5103	7.25805e-06	0.00644422	20.178
		rs79523120	C	T	-2.525	0.0008	0.5177	1.133e-06	0.0075837	23.7732
CD11b on CD33dim HLA DR-	AP	rs11114574	A	G	0.4701	0.0366	0.0999	2.75899e-06	0.0140048	22.1153
		rs114446732	A	G	-0.5131	0.033	0.1066	1.639e-06	0.0146432	23.1383
		rs114757228	G	A	0.3486	0.0616	0.07843	9.40308e-06	0.0125134	19.7303
		rs117431630	A	G	-0.4065	0.0462	0.08998	6.72496e-06	0.0129221	20.3832
		rs11922267	T	C	0.2478	0.1331	0.05574	9.38491e-06	0.0125185	19.7384
		rs13143110	C	T	1.704	0.0022	0.3812	8.34795e-06	0.0126548	19.9561
		rs149090801	C	T	-0.647	0.0234	0.1228	1.583e-07	0.0174945	27.7239
		rs1547784	G	A	0.2479	0.144	0.05198	2.014e-06	0.0143795	22.7155
		rs2015467	A	T	-1.039	0.9917	0.2196	2.42198e-06	0.0141556	22.3568
		rs2457797	A	G	-0.185	0.67	0.04109	7.25805e-06	0.0128356	20.2448
		rs2462681	C	T	0.2011	0.2453	0.04352	4.12098e-06	0.0135112	21.325
		rs56391734	G	A	0.2114	0.1684	0.04761	9.57304e-06	0.0124885	19.6905
		rs62040131	C	A	-0.4078	0.0446	0.09081	7.615e-06	0.0127702	20.1405
		rs72837738	A	G	0.2068	0.3207	0.04007	2.78298e-07	0.0167981	26.6014
		rs72943419	A	T	-0.1958	0.3903	0.03719	1.59199e-07	0.0174692	27.6832
		rs73084604	C	T	-0.5789	0.0266	0.1247	3.70698e-06	0.0136353	21.5237
		rs73214121	G	A	0.6316	0.0196	0.138	5.11599e-06	0.0132582	20.9203
		rs760462	C	T	0.4384	0.8262	0.04722	5.30274e-20	0.0523928	86.0858
		rs78744187	T	C	-0.3833	0.0625	0.07745	8.29698e-07	0.0154675	24.4612
		rs7896853	C	T	-0.2077	0.2287	0.04442	3.16898e-06	0.01383	21.8353
		rs79689885	A	G	0.3357	0.0693	0.07278	4.29497e-06	0.0134631	21.2481
		rs8018158	T	C	-0.1718	0.4243	0.03702	3.78303e-06	0.013626	21.5088
		rs9381139	T	C	0.2404	0.1488	0.05297	6.09298e-06	0.0130396	20.5708
