# Supplementary material for: Role of CD38 in mediating the effect of Bacillus on acute pancreatitis: a study of mediated Mendelian randomization
Source: Front Immunol. 2024 Nov 15;15:1452743. doi: 10.3389/fimmu.2024.1452743 (PMC11604618; doi:10.3389/fimmu.2024.1452743)
Supplement: Supplementary file 9 [file Table7.xlsx]

## Sheet: Sheet1
Table S7. Mendelian randomization Sensitivity analysis of gut microbiota on AP
Abbreviation: standard error (SE); Inverse variance weighted (IVW)
Exposure				Outcome	Pleiotropy test			Heterogeneity test			MR-PRESSO
					Intercept	SE	P-value	Method	Cochran’s Q statistic	P-value	Global Test	P-value
Actinomycetales				AP	-0.0526	0.0337	0.1492	IVW	11.8125	0.3779	13.866	0.409
Aneurinibacillaceae				AP	-0.0112	0.0344	0.7504	IVW	13.18	0.5884	15.274	0.591
Aneurinibacillales				AP	-0.0111	0.0321	0.734	IVW	12.9287	0.7409	14.726	0.74
Bacillales A				AP	0.037	0.0353	0.3131	IVW	13.1908	0.5116	15.551	0.511
Bacillus C				AP	0.0047	0.029	0.8751	IVW	5.8033	0.953	6.7	0.962
Bacteroides stercoris				AP	-0.0496	0.044	0.3107	IVW	3.9511	0.6833	5.547	0.692
Bifidobacterium angulatum				AP	-0.0366	0.0318	0.2641	IVW	31.3248	0.0511	34.267	0.069
Acutalibacteraceae sp002438685				AP	-0.0214	0.0287	0.4693	IVW	12.0726	0.6735	13.722	0.721
Acutalibacteraceae sp002451755				AP	0.0082	0.0307	0.7963	IVW	9.1742	0.5157	10.687	0.584
CAG-81 sp000435795				AP	-0.0296	0.0265	0.2835	IVW	14.9068	0.4582	17.007	0.475
Clostridium M sp001304855				AP	-0.0234	0.05	0.6488	IVW	21.3784	0.0658	24.764	0.086
Cyanobacteria				AP	-0.0034	0.0224	0.8808	IVW	13.6342	0.8848	14.813	0.902
Enterobacteriaceae				AP	0.0355	0.0389	0.3762	IVW	20.5643	0.2464	22.687	0.285
Eubacterium R sp000431535				AP	-0.0457	0.0258	0.087	IVW	25.6351	0.6936	27.404	0.704
Faecalicatena glycyrrhizinilyticum				AP	-0.017	0.0302	0.5811	IVW	10.7262	0.9327	11.991	0.939
Faecalicatena sp002161355				AP	0.0166	0.0367	0.6632	IVW	7.6581	0.5689	9.643	0.561
Hyphomonas				AP	-0.0303	0.0362	0.4309	IVW	9.8531	0.2755	12.381	0.342
Johnsonella ignava				AP	-0.0229	0.0376	0.5545	IVW	9.2526	0.6812	11.153	0.677
Planococcaceae				AP	0.0169	0.0348	0.6339	IVW	14.6291	0.5519	17.32	0.537
Pseudomonadales				AP	-0.0493	0.0293	0.1087	IVW	20.5086	0.4265	22.197	0.469
Spirochaetia				AP	0.0079	0.0194	0.6867	IVW	39.2486	0.3694	41.346	0.401
Treponema D				AP	-0.0083	0.0231	0.721	IVW	98.899	0.1804	101.373	0.175
