# Supplementary material for: Role of CD38 in mediating the effect of Bacillus on acute pancreatitis: a study of mediated Mendelian randomization
Source: Front Immunol. 2024 Nov 15;15:1452743. doi: 10.3389/fimmu.2024.1452743 (PMC11604618; doi:10.3389/fimmu.2024.1452743)
Supplement: Supplementary file 10 [file Table8.xlsx]

## Sheet: Sheet1
Table S8. Mendelian randomization Sensitivity analysis of immune cell traits on AP
Abbreviation: standard error (SE); Inverse variance weighted (IVW)
Exposure	Outcome	Pleiotropy test			Heterogeneity test			MR-PRESSO
		Intercept	SE	P-value	Method	Cochran’s Q statistic	P-value	Global Test	P-value
IgD+ CD24+ AC	AP	0.0272	0.0223	0.2368	IVW	32.9409	0.0627	35.464	0.09
CD20- AC	AP	-0.0164	0.0161	0.3202	IVW	12.6204	0.9432	13.995	0.948
CD24+ CD27+ %lymphocyte	AP	0.0203	0.0133	0.1416	IVW	21.3631	0.5589	23.557	0.57
CD11c+ monocyte %monocyte	AP	0.0229	0.0235	0.3423	IVW	19.5915	0.4195	21.535	0.468
Myeloid DC	AP	-0.0244	0.018	0.19333	IVW	16.1838	0.6449	19.322	0.612
Naive CD4+ AC	AP	0.0137	0.0196	0.4933	IVW	24.4718	0.4923	26.104	0.52
CM CD8br AC	AP	-0.0109	0.0198	0.5872	IVW	22.6257	0.5994	24.333	0.618
EM DN (CD4-CD8-) %T cell	AP	-0.0159	0.0178	0.3842	IVW	16.6468	0.7825	17.923	0.799
CD8br %T cell	AP	0.0014	0.0191	0.9417	IVW	19.2220	0.5709	20.708	0.644
CD8br NKT %T cell	AP	0.0083	0.0179	0.6484	IVW	19.7196	0.7614	21.203	0.792
CD25++ CD8br %CD8br	AP	0.0219	0.022	0.3319	IVW	17.5351	0.618	20.491	0.564
CD45RA- CD28- CD8br %CD8br	AP	-0.0067	0.0118	0.5719	IVW	43.9229	0.5175	45.006	0.607
CD19 on CD24+ CD27+	AP	-0.0036	0.0147	0.8062	IVW	14.2696	0.9852	14.861	0.994
CD19 on IgD+ CD38br	AP	0.0138	0.0299	0.6516	IVW	24.7635	0.1001	27.659	0.095
CD20 on unsw mem	AP	0.0186	0.0155	0.2443	IVW	9.2618	0.987	10.292	0.987
CD38 on IgD- CD38br	AP	-0.0007	0.0208	0.9745	IVW	15.8697	0.2562	23.698	0.348
CD38 on IgD- CD38dim	AP	-0.0177	0.0205	0.4006	IVW	16.1059	0.5163	17.114	0.601
CD38 on naive-mature B cell	AP	-0.0179	0.0161	0.2783	IVW	22.6447	0.5408	23.943	0.593
IgD on unsw mem	AP	0.0154	0.0252	0.5504	IVW	21.0629	0.1761	22.523	0.249
CD28 on CD39+ CD4+	AP	0.0006	0.0231	0.9809	IVW	12.9843	0.6035	15.593	0.602
CD45 on B cell	AP	-0.0166	0.0157	0.3095	IVW	11.9177	0.7496	13.373	0.789
CD45 on T cell	AP	-0.0109	0.0186	0.5689	IVW	6.1394	0.9409	7.524	0.933
CD127 on granulocyte	AP	-0.0056	0.0203	0.7835	IVW	24.7845	0.5312	27.049	0.506
CD127 on CD28+ CD45RA- CD8br	AP	0.0002	0.0224	0.9938	IVW	14.7089	0.5461	15.955	0.636
CD45 on CD66b++ myelod cell	AP	0.0165	0.0257	0.5313	IVW	12.8016	0.6176	13.629	0.696
CD4 on CD39+ CD4+	AP	-0.0073	0.0181	0.6883	IVW	23.8258	0.5294	26.021	0.561
SSC-A on NKT	AP	-0.0071	0.0134	0.6009	IVW	8.5634	0.969	9.264	0.974
CD11b on CD33dim HLA DR-	AP	0.0002	0.0225	0.9941	IVW	15.097	0.858	16.534	0.87
