# Supplementary material for: Role of CD38 in mediating the effect of Bacillus on acute pancreatitis: a study of mediated Mendelian randomization
Source: Front Immunol. 2024 Nov 15;15:1452743. doi: 10.3389/fimmu.2024.1452743 (PMC11604618; doi:10.3389/fimmu.2024.1452743)
Supplement: Supplementary file 11 [file Table9.xlsx]

## Sheet: Sheet1
Table S9. The causal effects of AP on gut microbiota
Abbreviation: number of single-nucleotide polymorphism (nsnp); odds ratio (OR); confidence intervals (CI).
Exposure	Outcome	nsnp	Methods	OR	95%CI	P
AP	Actinomycetales	58	MR Egger	0.985	0.961~1.010	0.248
			Weighted median	1.001	0.976~1.026	0.934
			Inverse variance weighted	0.992	0.977~1.006	0.245
			Simple mode	0.992	0.945~1.042	0.754
			Weighted mode	0.998	0.973~1.024	0.901
AP	Aneurinibacillaceae	58	MR Egger	0.999	0.987~1.011	0.813
			Weighted median	0.999	0.988~1.011	0.903
			Inverse variance weighted	0.996	0.989~1.003	0.256
			Simple mode	0.989	0.971~1.008	0.274
			Weighted mode	0.996	0.985~1.007	0.491
AP	Aneurinibacillales	58	MR Egger	0.998	0.987~1.009	0.758
			Weighted median	0.998	0.987~1.009	0.724
			Inverse variance weighted	0.996	0.990~1.002	0.205
			Simple mode	0.991	0.973~1.010	0.344
			Weighted mode	0.996	0.986~1.006	0.411
AP	Bacillales A	58	MR Egger	0.998	0.992~1.004	0.513
			Weighted median	0.997	0.991~1.003	0.307
			Inverse variance weighted	1.001	0.997~1.004	0.805
			Simple mode	0.999	0.988~1.011	0.887
			Weighted mode	0.998	0.991~1.004	0.431
AP	Bacillus C	58	MR Egger	0.999	0.988~1.011	0.887
			Weighted median	1.003	0.991~1.015	0.605
			Inverse variance weighted	1	0.994~1.007	0.91
			Simple mode	1.004	0.983~1.025	0.721
			Weighted mode	1.003	0.991~1.015	0.589
AP	Bacteroides stercoris	58	MR Egger	1.031	0.982~1.082	0.221
			Weighted median	1.027	0.976~1.080	0.312
			Inverse variance weighted	1.003	0.975~1.032	0.845
			Simple mode	1.028	0.938~1.127	0.561
			Weighted mode	1.026	0.977~1.077	0.308
AP	Bifidobacterium angulatum	58	MR Egger	0.989	0.957~1.023	0.535
			Weighted median	0.996	0.957~1.036	0.827
			Inverse variance weighted	0.991	0.972~1.011	0.374
			Simple mode	1.017	0.948~1.092	0.638
			Weighted mode	1	0.963~1.039	0.984
AP	Acutalibacteraceae sp002438685	58	MR Egger	0.971	0.930~1.013	0.181
			Weighted median	0.997	0.961~1.034	0.87
			Inverse variance weighted	0.999	0.975~1.025	0.997
			Simple mode	1.022	0.939~1.112	0.62
			Weighted mode	0.969	0.929~1.011	0.155
AP	Acutalibacteraceae sp002451755	58	MR Egger	0.983	0.941~1.027	0.447
			Weighted median	0.997	0.959~1.037	0.887
			Inverse variance weighted	1.011	0.986~1.037	0.388
			Simple mode	1.021	0.936~1.113	0.647
			Weighted mode	0.977	0.933~1.023	0.329
AP	CAG-81 sp000435795	58	MR Egger	0.978	0.937~1.021	0.319
			Weighted median	0.988	0.944~1.034	0.596
			Inverse variance weighted	0.969	0.945~0.993	0.012
			Simple mode	0.936	0.865~1.014	0.112
			Weighted mode	0.988	0.944~1.034	0.594
AP	Clostridium M sp001304855	58	MR Egger	0.988	0.968~1.009	0.263
			Weighted median	0.999	0.978~1.020	0.905
			Inverse variance weighted	0.995	0.983~1.007	0.412
			Simple mode	1.012	0.974~1.052	0.533
			Weighted mode	1.003	0.985~1.022	0.752
AP	Cyanobacteria	58	MR Egger	0.991	0.978~1.004	0.167
			Weighted median	0.994	0.981~1.007	0.366
			Inverse variance weighted	0.998	0.991~1.005	0.582
			Simple mode	1.007	0.984~1.030	0.58
			Weighted mode	0.994	0.980~1.008	0.406
AP	Enterobacteriaceae	58	MR Egger	1.011	0.977~1.046	0.546
			Weighted median	1.01	0.973~1.049	0.591
			Inverse variance weighted	1.014	0.994~1.035	0.162
			Simple mode	1.007	0.940~1.078	0.847
			Weighted mode	1.009	0.977~1.043	0.582
AP	Eubacterium R sp000431535	58	MR Egger	0.997	0.968~1.028	0.863
			Weighted median	1.001	0.968~1.034	0.976
			Inverse variance weighted	1.004	0.986~1.022	0.675
			Simple mode	0.98	0.925~1.039	0.508
			Weighted mode	0.998	0.970~1.028	0.906
AP	Faecalicatena glycyrrhizinilyticum	58	MR Egger	0.978	0.957~0.999	0.042
			Weighted median	0.988	0.965~1.012	0.334
			Inverse variance weighted	0.993	0.981~1.006	0.291
			Simple mode	0.979	0.942~1.018	0.287
			Weighted mode	0.989	0.968~1.009	0.282
AP	Faecalicatena sp002161355	58	MR Egger	0.983	0.961~1.005	0.134
			Weighted median	0.994	0.972~1.018	0.633
			Inverse variance weighted	0.995	0.982~1.008	0.476
			Simple mode	1.015	0.973~1.059	0.487
			Weighted mode	0.996	0.974~1.018	0.693
AP	Hyphomonas	58	MR Egger	1.006	0.995~1.016	0.289
			Weighted median	1.006	0.996~1.016	0.255
			Inverse variance weighted	1.008	1.002~1.014	0.013
			Simple mode	0.993	0.973~1.013	0.503
			Weighted mode	1.004	0.993~1.015	0.434
AP	Johnsonella ignava	58	MR Egger	0.999	0.999~1.016	0.951
			Weighted median	1	0.983~1.018	0.991
			Inverse variance weighted	1.005	0.996~1.015	0.298
			Simple mode	1.001	0.969~1.033	0.957
			Weighted mode	1	0.984~1.017	0.976
AP	Planococcaceae	58	MR Egger	0.998	0.991~1.005	0.538
			Weighted median	0.997	0.990~1.004	0.397
			Inverse variance weighted	1.001	0.997~1.005	0.743
			Simple mode	0.999	0.986~1.012	0.847
			Weighted mode	0.997	0.991~1.004	0.458
AP	Pseudomonadales	58	MR Egger	1.005	1.000~1.011	0.054
			Weighted median	1.004	0.998~1.010	0.203
			Inverse variance weighted	1.005	1.002~1.008	0.002
			Simple mode	0.999	0.989~1.010	0.921
			Weighted mode	1.003	0.997~1.009	0.275
AP	Spirochaetia	58	MR Egger	1.009	0.998~1.020	0.097
			Weighted median	1.006	0.995~1.016	0.288
			Inverse variance weighted	1.002	0.995~1.008	0.615
			Simple mode	1.001	0.981~1.022	0.898
			Weighted mode	1.004	0.994~1.015	0.422
AP	Treponema D	58	MR Egger	1.011	0.998~1.025	0.112
			Weighted median	1.007	0.996~1.019	0.228
			Inverse variance weighted	1.004	0.997~1.012	0.269
			Simple mode	1.006	0.985~1.027	0.57
			Weighted mode	1.007	0.996~1.019	0.216
