# Supplementary material for: Role of CD38 in mediating the effect of Bacillus on acute pancreatitis: a study of mediated Mendelian randomization
Source: Front Immunol. 2024 Nov 15;15:1452743. doi: 10.3389/fimmu.2024.1452743 (PMC11604618; doi:10.3389/fimmu.2024.1452743)
Supplement: Supplementary file 12 [file Table10.xlsx]

## Sheet: Sheet1
Table S10. The causal effects of AP on immune cell traits
Abbreviation: number of single-nucleotide polymorphism (nsnp); odds ratio (OR); confidence intervals (CI).
Exposure	Outcome	nsnp	Methods	OR	95%CI	P
AP	IgD+ CD24+ AC	76	MR Egger	0.932	0.881~0.987	0.018
			Weighted median	1.003	0.955~1.053	0.917
			Inverse variance weighted	0.981	0.949~1.014	0.265
			Simple mode	1.037	0.925~1.162	0.533
			Weighted mode	1.041	0.916~1.184	0.537
AP	CD20- AC	76	MR Egger	0.979	0.918~1.044	0.523
			Weighted median	0.971	0.923~1.023	0.268
			Inverse variance weighted	1.001	0.965~1.038	0.972
			Simple mode	0.949	0.848~1.061	0.362
			Weighted mode	0.963	0.893~1.039	0.335
AP	CD24+ CD27+ %lymphocyte	76	MR Egger	0.907	0.858~0.959	0.001
			Weighted median	0.988	0.939~1.039	0.643
			Inverse variance weighted	0.983	0.951~1.015	0.297
			Simple mode	1.007	0.896~1.131	0.913
			Weighted mode	0.988	0.905~1.080	0.796
AP	CD11c+ monocyte %monocyte	76	MR Egger	1.025	0.965~1.089	0.424
			Weighted median	1.024	0.971~1.080	0.384
			Inverse variance weighted	1.019	0.984~1.055	0.292
			Simple mode	1.031	0.930~1.143	0.566
			Weighted mode	1.015	0.947~1.089	0.666
AP	Myeloid DC AC	76	MR Egger	1.038	0.980~1.100	0.211
			Weighted median	1.01	0.959~1.063	0.714
			Inverse variance weighted	1.011	0.978~1.045	0.508
			Simple mode	0.957	0.866~1.058	0.391
			Weighted mode	0.999	0.935~1.067	0.972
AP	Naive CD4+ AC	76	MR Egger	0.994	0.938~1.054	0.841
			Weighted median	0.992	0.945~1.042	0.756
			Inverse variance weighted	1.002	0.969~1.036	0.914
			Simple mode	1.04	0.940~1.151	0.448
			Weighted mode	0.993	0.930~1.061	0.846
AP	CM CD8br AC	76	MR Egger	1.005	0.948~1.066	0.86
			Weighted median	1.031	0.980~1.085	0.237
			Inverse variance weighted	1.017	0.983~1.052	0.325
			Simple mode	1.049	0.944~1.166	0.377
			Weighted mode	1.039	0.965~1.119	0.313
AP	EM DN (CD4-CD8-) %T cell	76	MR Egger	0.991	0.934~1.052	0.769
			Weighted median	1.001	0.950~1.054	0.978
			Inverse variance weighted	1.003	0.970~1.038	0.852
			Simple mode	0.974	0.889~1.067	0.577
			Weighted mode	0.987	0.925~1.052	0.681
AP	CD8br %T cell	76	MR Egger	1.008	0.953~1.066	0.789
			Weighted median	1.012	0.963~1.063	0.637
			Inverse variance weighted	1.004	0.972~1.036	0.817
			Simple mode	1.059	0.958~1.171	0.268
			Weighted mode	1.042	0.971~1.118	0.26
AP	CD8br NKT %T cell	76	MR Egger	0.991	0.937~1.048	0.743
			Weighted median	1.012	0.963~1.063	0.645
			Inverse variance weighted	1.003	0.972~1.036	0.843
			Simple mode	1.024	0.933~1.124	0.618
			Weighted mode	1.021	0.952~1.094	0.565
AP	CD25++ CD8br %CD8br	76	MR Egger	1.017	0.956~1.081	0.596
			Weighted median	1.025	0.974~1.077	0.342
			Inverse variance weighted	1.024	0.989~1.060	0.179
			Simple mode	1.025	0.922~1.140	0.645
			Weighted mode	1.018	0.943~1.099	0.649
AP	CD45RA- CD28- CD8br %CD8br	76	MR Egger	0.998	0.497~2.002	0.995
			Weighted median	0.948	0.503~1.785	0.868
			Inverse variance weighted	0.759	0.510~1.129	0.173
			Simple mode	0.734	0.226~2.378	0.607
			Weighted mode	0.841	0.371~1.906	0.679
AP	CD19 on CD24+ CD27+	76	MR Egger	0.979	0.919~1.044	0.535
			Weighted median	1.006	0.955~1.059	0.813
			Inverse variance weighted	1.004	0.968~1.041	0.844
			Simple mode	0.954	0.842~1.079	0.455
			Weighted mode	0.989	0.909~1.077	0.807
AP	CD19 on IgD+ CD38br	76	MR Egger	1.004	0.949~1.063	0.881
			Weighted median	1.008	0.960~1.059	0.74
			Inverse variance weighted	1.008	0.976~1.041	0.623
			Simple mode	1.026	0.923~1.141	0.638
			Weighted mode	0.991	0.910~1.079	0.83
AP	CD20 on unsw mem	76	MR Egger	0.957	0.905~1.013	0.135
			Weighted median	0.999	0.953~1.048	0.986
			Inverse variance weighted	0.983	0.952~1.016	0.314
			Simple mode	0.993	0.905~1.090	0.891
			Weighted mode	1	0.938~1.066	0.998
AP	CD38 on IgD- CD38br	76	MR Egger	1.074	1.007~1.146	0.034
			Weighted median	1.033	0.979~1.089	0.235
			Inverse variance weighted	1.013	0.975~1.052	0.516
			Simple mode	1.035	0.933~1.148	0.513
			Weighted mode	1.035	0.969~1.106	0.308
AP	CD38 on IgD- CD38dim	76	MR Egger	0.972	0.920~1.028	0.329
			Weighted median	0.987	0.940~1.036	0.596
			Inverse variance weighted	0.984	0.954~1.016	0.333
			Simple mode	0.971	0.885~1.066	0.537
			Weighted mode	0.975	0.913~1.041	0.454
AP	CD38 on naive-mature B cell	76	MR Egger	0.998	0.942~1.058	0.952
			Weighted median	0.973	0.925~1.024	0.293
			Inverse variance weighted	0.989	0.956~1.022	0.497
			Simple mode	0.929	0.845~1.023	0.137
			Weighted mode	0.959	0.900~1.022	0.198
AP	IgD on unsw mem	76	MR Egger	0.97	0.915~1.028	0.309
			Weighted median	1.017	0.967~1.070	0.513
			Inverse variance weighted	1.005	0.972~1.039	0.785
			Simple mode	1.031	0.937~1.134	0.534
			Weighted mode	1.022	0.952~1.097	0.547
AP	CD28 on CD39+ CD4+	76	MR Egger	1.059	0.995~1.128	0.076
			Weighted median	1.038	0.981~1.099	0.198
			Inverse variance weighted	1.044	1.007~1.082	0.019
			Simple mode	1.008	0.905~1.123	0.888
			Weighted mode	1.039	0.959~1.126	0.34
AP	CD45 on B cell	76	MR Egger	0.973	0.917~1.032	0.36
			Weighted median	1.015	0.964~1.069	0.564
			Inverse variance weighted	1.015	0.982~1.050	0.373
			Simple mode	1.071	0.970~1.181	0.177
			Weighted mode	1.017	0.945~1.095	0.653
AP	CD45 on T cell	76	MR Egger	0.997	0.937~1.062	0.938
			Weighted median	1.026	0.973~1.082	0.348
			Inverse variance weighted	1.006	0.971~1.043	0.739
			Simple mode	1.057	0.953~1.172	0.297
			Weighted mode	1.036	0.960~1.119	0.363
AP	CD127 on granulocyte	76	MR Egger	0.999	0.937~1.065	0.979
			Weighted median	0.996	0.942~1.053	0.891
			Inverse variance weighted	1.011	0.975~1.049	0.552
			Simple mode	1.002	0.904~1.110	0.973
			Weighted mode	0.997	0.927~1.073	0.938
AP	CD127 on CD28+ CD45RA- CD8br	76	MR Egger	0.989	0.924~1.057	0.74
			Weighted median	1.024	0.967~1.083	0.417
			Inverse variance weighted	1.017	0.979~1.057	0.389
			Simple mode	1.099	0.972~1.244	0.135
			Weighted mode	1.059	0.977~1.150	0.169
AP	CD45 on CD66b++ myelod cell	76	MR Egger	1.003	0.923~1.090	0.943
			Weighted median	0.96	0.895~1.030	0.253
			Inverse variance weighted	0.988	0.941~1.036	0.612
			Simple mode	1.021	0.897~1.162	0.752
			Weighted mode	0.963	0.880~1.054	0.416
AP	CD4 on CD39+ CD4+	76	MR Egger	1.043	0.979~1.112	0.196
			Weighted median	1.029	0.968~1.095	0.358
			Inverse variance weighted	1.051	1.014~1.090	0.007
			Simple mode	1.021	0.906~1.151	0.734
			Weighted mode	1.028	0.950~1.113	0.488
AP	SSC-A on NKT	76	MR Egger	0.962	0.905~1.023	0.225
			Weighted median	1.004	0.949~1.062	0.898
			Inverse variance weighted	0.998	0.964~1.034	0.921
			Simple mode	0.966	0.865~1.079	0.544
			Weighted mode	0.986	0.916~1.061	0.706
AP	CD11b on CD33dim HLA DR-	76	MR Egger	1.065	0.969~1.171	0.193
			Weighted median	1.004	0.931~1.084	0.912
			Inverse variance weighted	0.982	0.929~1.038	0.516
			Simple mode	1.025	0.888~1.182	0.738
			Weighted mode	1	0.907~1.102	0.998
